# Supplementary material for: Poly[bis­(1,3-dimethyl­imidazolidin-2-one)(μ2-2,5-dioxidoterephthalato)zirconium(IV)]
Source: Acta Crystallogr Sect E Struct Rep Online. 2013 Feb 16;69(Pt 3):m152. doi: 10.1107/S1600536813003449 (PMC3588485; doi:10.1107/S1600536813003449)
Supplement: Supplementary file 1 [file e-69-0m152-sup1.cif]

##############################################################################
#                                                                            #
# This CIF contains the data in a paper accepted for publication in          #
# Acta Crystallographica Section E. It conforms to the requirements of       #
# Notes for Authors for Acta Crystallographica Section E, and has been       #
# peer reviewed under the auspices of the IUCr Commission on Journals.       #
#                                                                            #
# Full details of the Crystallographic Information File format               #
# are given in the paper "The Crystallographic Information File (CIF):       #
# a New Standard Archive File for Crystallography" by S. R. Hall, F. H.      #
# Allen and I. D. Brown [Acta Cryst. (1991), A47, 655-685].                  #
#                                                                            #
# The current version of the core CIF dictionary is obtainable from          #
# ftp://ftp.iucr.org/pub/cif_core.dic.                                       #
#                                                                            #
# Software is freely available for graphical display of the structure(s)     #
# in this CIF. For information consult the CIF software page                 #
# http://www.iucr.org/resources/cif/software.                                #
#                                                                            #
# This file may be used for bona fide research purposes within the           #
# scientific community so long as proper attribution is given to the journal # 
# article from which it was obtained.                                        #
#                                                                            #
##############################################################################
data_I
_audit_creation_method     SHELXL-97
_chemical_name_systematic
;\
Poly[bis(1,3-dimethylimidazolidin-2-one)(\m~2~-2,5-\
dioxidoterephthalato)zirconium(IV)]
;
_chemical_name_common     ?
_chemical_formula_moiety     'C18 H22 N4 O8 Zr'
_chemical_formula_sum     'C18 H22 N4 O8 Zr'
_chemical_formula_iupac     '[Zr (C8 H2 O6) (C5 H10 N2 O)2]'
_chemical_formula_weight     513.62
_chemical_melting_point     ?
_symmetry_cell_setting     monoclinic
_symmetry_space_group_name_H-M     'C 2/c'
loop_
    _symmetry_equiv_pos_as_xyz
    'x, y, z'
    '-x, y, -z+1/2'
    'x+1/2, y+1/2, z'
    '-x+1/2, y+1/2, -z+1/2'
    '-x, -y, -z'
    'x, -y, z-1/2'
    '-x+1/2, -y+1/2, -z'
    'x+1/2, -y+1/2, z-1/2'
_cell_length_a     17.550(3)
_cell_length_b     8.0828(12)
_cell_length_c     15.425(2)
_cell_angle_alpha     90.00
_cell_angle_beta     100.558(2)
_cell_angle_gamma     90.00
_cell_volume     2151.0(6)
_cell_formula_units_Z     4
_cell_measurement_reflns_used     1603
_cell_measurement_theta_min     2.36
_cell_measurement_theta_max     25.44
_cell_measurement_temperature     293(2)
_cell_special_details     ?
_exptl_crystal_description     'Block'
_exptl_crystal_colour     'colourless'
_exptl_crystal_size_max     0.10
_exptl_crystal_size_mid     0.10
_exptl_crystal_size_min     0.08
_exptl_crystal_density_diffrn     1.586
_exptl_crystal_density_meas     ?
_exptl_crystal_density_method     'not measured'
_exptl_crystal_F_000     1048
_exptl_absorpt_coefficient_mu     0.563
_exptl_absorpt_correction_type     multi-scan
_exptl_absorpt_process_details     '(SADABS; Bruker, 2003)'
_exptl_absorpt_correction_T_min     0.9458
_exptl_absorpt_correction_T_max     0.9563
_exptl_special_details     ?
_diffrn_ambient_temperature     293(2)
_diffrn_radiation_type     MoK\a
_diffrn_radiation_wavelength     0.71073
_diffrn_radiation_source     'sealed tube'
_diffrn_radiation_monochromator     graphite
_diffrn_measurement_device_type     'Bruker SMART CCD'
_diffrn_measurement_method     'phi and omega scans'
_diffrn_detector_area_resol_mean     ?
_diffrn_reflns_number     5721
_diffrn_reflns_av_R_equivalents     0.0219
_diffrn_reflns_av_sigmaI/netI     0.0350
_diffrn_reflns_theta_min     2.69
_diffrn_reflns_theta_max     27.41
_diffrn_reflns_theta_full     27.41
_diffrn_measured_fraction_theta_max     0.995
_diffrn_measured_fraction_theta_full     0.995
_diffrn_reflns_limit_h_min     -22
_diffrn_reflns_limit_h_max     22
_diffrn_reflns_limit_k_min     -10
_diffrn_reflns_limit_k_max     7
_diffrn_reflns_limit_l_min     -19
_diffrn_reflns_limit_l_max     19
_diffrn_standards_number     ?
_diffrn_standards_interval_count     ?
_diffrn_standards_interval_time     ?
_diffrn_standards_decay_%     0
_refine_special_details
;
Refinement of <i>F</i>^2^ against ALL reflections. The weighted <i>R</i>-factor
<i>wR</i> and goodness of fit <i>S</i> are based on <i>F</i>^2^, conventional
<i>R</i>-factors <i>R</i> are based on <i>F</i>, with <i>F</i> set to zero for
negative <i>F</i>^2^. The threshold expression of <i>F</i>^2^ >
2\s(<i>F</i>^2^) is used only for calculating <i>R</i>-factors(gt) <i>etc</i>.
and is not relevant to the choice of reflections for refinement.
<i>R</i>-factors based on <i>F</i>^2^ are statistically about twice as large
as those based on <i>F</i>, and <i>R</i>- factors based on ALL data will be
even larger.
;
_reflns_number_total     2448
_reflns_number_gt     1958
_reflns_threshold_expression     I>2\s(I)
_refine_ls_structure_factor_coef     Fsqd
_refine_ls_matrix_type     full
_refine_ls_R_factor_all     0.0539
_refine_ls_R_factor_gt     0.0377
_refine_ls_wR_factor_gt     0.0871
_refine_ls_wR_factor_ref     0.0956
_refine_ls_goodness_of_fit_ref     1.031
_refine_ls_restrained_S_all     1.031
_refine_ls_number_reflns     2448
_refine_ls_number_parameters     141
_refine_ls_number_restraints     0
_refine_ls_number_constraints     ?
_refine_ls_hydrogen_treatment     constr
_refine_ls_weighting_scheme     calc
_refine_ls_weighting_details
         'calc w=1/[\s^2^(Fo^2^)+(0.0465P)^2^+1.4169P] where P=(Fo^2^+2Fc^2^)/3'
_atom_sites_solution_hydrogens     geom
_atom_sites_solution_primary     direct
_atom_sites_solution_secondary     difmap
_refine_ls_shift/su_max     0.000
_refine_ls_shift/su_mean     0.000
_refine_diff_density_max     0.360
_refine_diff_density_min     -0.339
_refine_ls_extinction_method     none
_refine_ls_extinction_coef     ?
loop_
    _atom_type_symbol
    _atom_type_description
    _atom_type_scat_dispersion_real
    _atom_type_scat_dispersion_imag
    _atom_type_scat_source
    'C' 'C' 0.0033 0.0016
                         'International Tables Vol C Tables 4.2.6.8 and 6.1.1.4'
    'H' 'H' 0.0000 0.0000
                         'International Tables Vol C Tables 4.2.6.8 and 6.1.1.4'
    'N' 'N' 0.0061 0.0033
                         'International Tables Vol C Tables 4.2.6.8 and 6.1.1.4'
    'O' 'O' 0.0106 0.0060
                         'International Tables Vol C Tables 4.2.6.8 and 6.1.1.4'
    'Zr' 'Zr' -2.9673 0.5597
                         'International Tables Vol C Tables 4.2.6.8 and 6.1.1.4'
_computing_data_collection     'SMART (Bruker, 2003)'
_computing_cell_refinement     'SAINT (Bruker, 2003)'
_computing_data_reduction     'SAINT (Bruker, 2003)'
_computing_structure_solution     'SHELXS97 (Sheldrick, 2008)'
_computing_structure_refinement     'SHELXL97 (Sheldrick, 2008)'
_computing_molecular_graphics     'DIAMOND (Brandenburg, 2006)'
_computing_publication_material     'publCIF (Westrip, 2010)'
loop_
    _atom_site_type_symbol
    _atom_site_label
    _atom_site_fract_x
    _atom_site_fract_y
    _atom_site_fract_z
    _atom_site_U_iso_or_equiv
    _atom_site_adp_type
    _atom_site_calc_flag
    _atom_site_refinement_flags
    _atom_site_occupancy
    _atom_site_symmetry_multiplicity
    _atom_site_disorder_assembly
    _atom_site_disorder_group
    C C1 0.10405(16) 0.0141(4) 0.37387(19) 0.0479(7) Uani d . 1 1 . .
    C C2 0.04841(14) 0.0098(3) 0.43769(16) 0.0383(6) Uani d . 1 1 . .
    C C3 -0.01428(14) 0.1202(3) 0.43241(16) 0.0376(6) Uani d . 1 1 . .
    C C4 0.06111(15) -0.1071(3) 0.50427(17) 0.0411(6) Uani d . 1 1 . .
    H H4 0.1026 -0.1797 0.5068 0.049 Uiso calc R 1 1 . .
    C C5 0.14154(18) 0.5409(4) 0.2821(2) 0.0499(7) Uani d . 1 1 . .
    C C6 0.2275(3) 0.7161(6) 0.2379(5) 0.123(2) Uani d . 1 1 . .
    H H6A 0.2177 0.8342 0.2379 0.148 Uiso calc R 1 1 . .
    H H6B 0.2623 0.6929 0.1973 0.148 Uiso calc R 1 1 . .
    C C7 0.2605(2) 0.6587(6) 0.3262(5) 0.119(2) Uani d . 1 1 . .
    H H7A 0.2711 0.7506 0.3671 0.143 Uiso calc R 1 1 . .
    H H7B 0.3080 0.5972 0.3264 0.143 Uiso calc R 1 1 . .
    C C8 0.0982(4) 0.6567(8) 0.1358(3) 0.145(2) Uani d . 1 1 . .
    H H8A 0.1209 0.7198 0.0943 0.217 Uiso calc R 1 1 . .
    H H8B 0.0560 0.7178 0.1519 0.217 Uiso calc R 1 1 . .
    H H8C 0.0793 0.5535 0.1094 0.217 Uiso calc R 1 1 . .
    C C9 0.2002(4) 0.4805(7) 0.4328(3) 0.138(2) Uani d . 1 1 . .
    H H9A 0.2485 0.5044 0.4710 0.206 Uiso calc R 1 1 . .
    H H9B 0.1938 0.3629 0.4266 0.206 Uiso calc R 1 1 . .
    H H9C 0.1583 0.5257 0.4575 0.206 Uiso calc R 1 1 . .
    N N1 0.15590(19) 0.6252(4) 0.2134(2) 0.0794(10) Uani d . 1 1 . .
    N N2 0.19989(19) 0.5522(4) 0.3487(3) 0.0834(10) Uani d . 1 1 . .
    O O1 0.08341(11) 0.0970(3) 0.30113(13) 0.0528(5) Uani d . 1 1 . .
    O O2 -0.02943(11) 0.2381(2) 0.36978(12) 0.0447(4) Uani d . 1 1 . .
    O O3 0.08044(12) 0.4612(3) 0.28274(14) 0.0596(6) Uani d . 1 1 . .
    O O4 0.16535(14) -0.0572(4) 0.39070(16) 0.0871(9) Uani d . 1 1 . .
    Zr Zr1 0.0000 0.26734(5) 0.2500 0.03931(15) Uani d S 1 2 . .
loop_
    _atom_site_aniso_label
    _atom_site_aniso_U_11
    _atom_site_aniso_U_22
    _atom_site_aniso_U_33
    _atom_site_aniso_U_12
    _atom_site_aniso_U_13
    _atom_site_aniso_U_23
    C1 0.0396(16) 0.0571(18) 0.0517(16) 0.0091(13) 0.0210(13) 0.0038(13)
    C2 0.0318(14) 0.0452(15) 0.0397(13) 0.0033(11) 0.0117(11) -0.0024(11)
    C3 0.0352(14) 0.0391(15) 0.0400(13) 0.0023(11) 0.0105(11) -0.0030(11)
    C4 0.0327(14) 0.0481(16) 0.0448(14) 0.0084(12) 0.0135(11) -0.0006(12)
    C5 0.0468(17) 0.0397(16) 0.0657(19) 0.0011(13) 0.0169(15) -0.0060(14)
    C6 0.085(4) 0.077(3) 0.232(8) -0.017(3) 0.090(5) -0.004(4)
    C7 0.041(2) 0.080(3) 0.232(7) -0.007(2) 0.014(3) -0.057(4)
    C8 0.199(7) 0.143(5) 0.090(4) -0.003(5) 0.021(4) 0.057(4)
    C9 0.185(6) 0.136(5) 0.071(3) 0.039(4) -0.033(3) -0.023(3)
    N1 0.081(2) 0.065(2) 0.103(3) -0.0082(17) 0.046(2) 0.0122(17)
    N2 0.062(2) 0.074(2) 0.105(3) -0.0014(17) -0.0073(19) -0.0117(19)
    O1 0.0457(12) 0.0672(14) 0.0519(11) 0.0144(10) 0.0262(9) 0.0110(10)
    O2 0.0443(11) 0.0482(11) 0.0451(10) 0.0089(9) 0.0177(8) 0.0031(8)
    O3 0.0546(13) 0.0640(14) 0.0624(13) -0.0195(11) 0.0167(10) -0.0042(11)
    O4 0.0589(15) 0.133(2) 0.0792(17) 0.0487(16) 0.0389(13) 0.0420(16)
    Zr1 0.0351(2) 0.0449(3) 0.0405(2) 0.000 0.01366(15) 0.000
_geom_special_details
;
All s.u.'s (except the s.u. in the dihedral angle between two l.s. planes) are
estimated using the full covariance matrix. The cell s.u.'s are taken into
account individually in the estimation of s.u.'s in distances, angles and
torsion angles; correlations between s.u.'s in cell parameters are only used
when they are defined by crystal symmetry. An approximate (isotropic)
treatment of cell s.u.'s is used for estimating s.u.'s involving l.s. planes.
;
loop_
    _geom_bond_atom_site_label_1
    _geom_bond_atom_site_label_2
    _geom_bond_site_symmetry_2
    _geom_bond_distance
    _geom_bond_publ_flag
    C1 O4 . 1.206(3) ?
    C1 O1 . 1.300(3) ?
    C1 C2 . 1.509(3) ?
    C2 C4 . 1.383(4) ?
    C2 C3 . 1.407(3) ?
    C3 O2 . 1.348(3) ?
    C3 C4 5_556 1.391(3) ?
    C4 C3 5_556 1.391(3) ?
    C4 H4 . 0.9300 ?
    C5 O3 . 1.253(3) ?
    C5 N2 . 1.314(4) ?
    C5 N1 . 1.322(4) ?
    C6 N1 . 1.445(6) ?
    C6 C7 . 1.455(8) ?
    C6 H6A . 0.9700 ?
    C6 H6B . 0.9700 ?
    C7 N2 . 1.458(6) ?
    C7 H7A . 0.9700 ?
    C7 H7B . 0.9700 ?
    C8 N1 . 1.442(6) ?
    C8 H8A . 0.9600 ?
    C8 H8B . 0.9600 ?
    C8 H8C . 0.9600 ?
    C9 N2 . 1.419(6) ?
    C9 H9A . 0.9600 ?
    C9 H9B . 0.9600 ?
    C9 H9C . 0.9600 ?
    Zr1 O1 . 2.058(2) y
    Zr1 O2 . 2.0215(17) y
    Zr1 O3 . 2.108(2) y
    Zr1 O2 2 2.0215(17) ?
    Zr1 O1 2 2.058(2) ?
    Zr1 O3 2 2.108(2) ?
loop_
    _geom_angle_atom_site_label_1
    _geom_angle_atom_site_label_2
    _geom_angle_atom_site_label_3
    _geom_angle_site_symmetry_1
    _geom_angle_site_symmetry_3
    _geom_angle
    _geom_angle_publ_flag
    O4 C1 O1 . . 121.9(2) ?
    O4 C1 C2 . . 120.5(3) ?
    O1 C1 C2 . . 117.6(2) ?
    C4 C2 C3 . . 119.6(2) ?
    C4 C2 C1 . . 117.7(2) ?
    C3 C2 C1 . . 122.7(2) ?
    O2 C3 C4 . 5_556 119.5(2) ?
    O2 C3 C2 . . 122.6(2) ?
    C4 C3 C2 5_556 . 117.9(2) ?
    C2 C4 C3 . 5_556 122.5(2) ?
    C2 C4 H4 . . 118.7 ?
    C3 C4 H4 5_556 . 118.7 ?
    O3 C5 N2 . . 125.1(3) ?
    O3 C5 N1 . . 124.1(3) ?
    N2 C5 N1 . . 110.8(3) ?
    N1 C6 C7 . . 105.1(4) ?
    N1 C6 H6A . . 110.7 ?
    C7 C6 H6A . . 110.7 ?
    N1 C6 H6B . . 110.7 ?
    C7 C6 H6B . . 110.7 ?
    H6A C6 H6B . . 108.8 ?
    C6 C7 N2 . . 103.2(4) ?
    C6 C7 H7A . . 111.1 ?
    N2 C7 H7A . . 111.1 ?
    C6 C7 H7B . . 111.1 ?
    N2 C7 H7B . . 111.1 ?
    H7A C7 H7B . . 109.1 ?
    N1 C8 H8A . . 109.5 ?
    N1 C8 H8B . . 109.5 ?
    H8A C8 H8B . . 109.5 ?
    N1 C8 H8C . . 109.5 ?
    H8A C8 H8C . . 109.5 ?
    H8B C8 H8C . . 109.5 ?
    N2 C9 H9A . . 109.5 ?
    N2 C9 H9B . . 109.5 ?
    H9A C9 H9B . . 109.5 ?
    N2 C9 H9C . . 109.5 ?
    H9A C9 H9C . . 109.5 ?
    H9B C9 H9C . . 109.5 ?
    C5 N1 C8 . . 123.3(4) ?
    C5 N1 C6 . . 109.7(4) ?
    C8 N1 C6 . . 124.9(5) ?
    C5 N2 C9 . . 123.9(4) ?
    C5 N2 C7 . . 110.6(4) ?
    C9 N2 C7 . . 125.3(5) ?
    C1 O1 Zr1 . . 137.87(16) ?
    C3 O2 Zr1 . . 133.46(15) ?
    C5 O3 Zr1 . . 156.5(2) ?
    O2 Zr1 O2 . 2 166.56(10) ?
    O2 Zr1 O1 . 2 89.38(7) ?
    O2 Zr1 O1 2 2 81.62(7) ?
    O2 Zr1 O1 . . 81.62(7) ?
    O2 Zr1 O1 2 . 89.38(7) ?
    O1 Zr1 O1 2 . 96.05(12) ?
    O2 Zr1 O3 . . 98.06(8) ?
    O2 Zr1 O3 2 . 91.94(8) ?
    O1 Zr1 O3 2 . 170.80(8) ?
    O1 Zr1 O3 . . 90.42(9) ?
    O2 Zr1 O3 . 2 91.94(8) ?
    O2 Zr1 O3 2 2 98.06(8) ?
    O1 Zr1 O3 2 2 90.42(9) ?
    O1 Zr1 O3 . 2 170.80(8) ?
    O3 Zr1 O3 . 2 83.95(13) ?
loop_
    _geom_torsion_atom_site_label_1
    _geom_torsion_atom_site_label_2
    _geom_torsion_atom_site_label_3
    _geom_torsion_atom_site_label_4
    _geom_torsion_site_symmetry_1
    _geom_torsion_site_symmetry_2
    _geom_torsion_site_symmetry_3
    _geom_torsion_site_symmetry_4
    _geom_torsion
    _geom_torsion_publ_flag
    O4 C1 C2 C4 . . . . -14.8(4) ?
    O1 C1 C2 C4 . . . . 165.3(3) ?
    O4 C1 C2 C3 . . . . 164.4(3) ?
    O1 C1 C2 C3 . . . . -15.4(4) ?
    C4 C2 C3 O2 . . . . 179.3(2) ?
    C1 C2 C3 O2 . . . . 0.1(4) ?
    C4 C2 C3 C4 . . . 5_556 0.4(4) ?
    C1 C2 C3 C4 . . . 5_556 -178.8(3) ?
    C3 C2 C4 C3 . . . 5_556 -0.4(5) ?
    C1 C2 C4 C3 . . . 5_556 178.9(3) ?
    N1 C6 C7 N2 . . . . -6.1(5) ?
    O3 C5 N1 C8 . . . . 10.0(6) ?
    N2 C5 N1 C8 . . . . -170.2(4) ?
    O3 C5 N1 C6 . . . . 174.0(3) ?
    N2 C5 N1 C6 . . . . -6.1(4) ?
    C7 C6 N1 C5 . . . . 7.7(5) ?
    C7 C6 N1 C8 . . . . 171.5(5) ?
    O3 C5 N2 C9 . . . . -2.9(6) ?
    N1 C5 N2 C9 . . . . 177.3(4) ?
    O3 C5 N2 C7 . . . . -178.2(3) ?
    N1 C5 N2 C7 . . . . 1.9(4) ?
    C6 C7 N2 C5 . . . . 2.9(5) ?
    C6 C7 N2 C9 . . . . -172.3(5) ?
    O4 C1 O1 Zr1 . . . . -166.5(3) ?
    C2 C1 O1 Zr1 . . . . 13.3(5) ?
    C4 C3 O2 Zr1 5_556 . . . -160.28(19) ?
    C2 C3 O2 Zr1 . . . . 20.8(4) ?
    N2 C5 O3 Zr1 . . . . -108.5(6) ?
    N1 C5 O3 Zr1 . . . . 71.3(7) ?
    C3 O2 Zr1 O2 . . . 2 29.7(2) ?
    C3 O2 Zr1 O1 . . . 2 77.5(2) ?
    C3 O2 Zr1 O1 . . . . -18.7(2) ?
    C3 O2 Zr1 O3 . . . . -108.0(2) ?
    C3 O2 Zr1 O3 . . . 2 167.9(2) ?
    C1 O1 Zr1 O2 . . . . 0.7(3) ?
    C1 O1 Zr1 O2 . . . 2 -169.3(3) ?
    C1 O1 Zr1 O1 . . . 2 -87.7(3) ?
    C1 O1 Zr1 O3 . . . . 98.8(3) ?
    C1 O1 Zr1 O3 . . . 2 46.7(6) ?
    C5 O3 Zr1 O2 . . . . 139.9(6) ?
    C5 O3 Zr1 O2 . . . 2 -31.1(6) ?
    C5 O3 Zr1 O1 . . . 2 -76.5(8) ?
    C5 O3 Zr1 O1 . . . . 58.3(6) ?
    C5 O3 Zr1 O3 . . . 2 -129.0(6) ?
data_global
_journal_date_recd_electronic     2013-01-07
_journal_date_accepted     2013-02-04
_journal_name_full     'Acta Crystallographica, Section E'
_journal_year     2013
_journal_volume     69
_journal_issue      3
_journal_page_first     m152
_journal_page_last     m152
_journal_paper_category     QM
_journal_paper_doi     10.1107/S1600536813003449
_journal_coeditor_code     HB7025
_publ_contact_author_name     'Matthias Maercz'
_publ_contact_author_address
;
Centre for Materials Science and Nanotechnology,
Department of Chemistry,
University of Oslo,
PO Box 1126,
0315 Oslo,
Norway
;
_publ_contact_author_email     'matthias.maercz@smn.uio.no'
_publ_contact_author_fax     ?
_publ_contact_author_phone     ?
_publ_section_title
;\
Poly[bis(1,3-dimethylimidazolidin-2-one)(\m~2~-2,5-dioxidoterephthalato)\
zirconium(IV)]
;
loop_
    _publ_author_name
    _publ_author_footnote
    _publ_author_address
    'Maercz, Matthias' .
;
Centre for Materials Science and Nanotechnology, Department of Chemistry,
University of Oslo, PO Box 1126, 0315 Oslo, Norway
;
    'Wragg, David Stephen' .
;
Centre for Materials Science and Nanotechnology &
inGAP National Centre of Research-based Innovation, Department of Chemistry,
University of Oslo, PO Box 1126, 0315 Oslo, Norway
;
    'Dietzel, Pascal Daniel Croumbie' .
;
Department of Chemistry, University of Bergen, PO Box 7803, 5020 Bergen,
Norway
;
    'Fjellv\%ag, Helmer' .
;
Centre for Materials Science and Nanotechnology, Department of Chemistry,
University of Oslo, PO Box 1126, 0315 Oslo, Norway
;
