# Supplementary material for: Poly[bis­(1,3-dimethyl­imidazolidin-2-one)(μ2-2,5-dioxidoterephthalato)zirconium(IV)]
Source: Acta Crystallogr Sect E Struct Rep Online. 2013 Feb 16;69(Pt 3):m152. doi: 10.1107/S1600536813003449 (PMC3588485; doi:10.1107/S1600536813003449)
Supplement: Supplementary file 2 [file e-69-0m152-Isup2.hkl]

#
# h,k,l, Fc-squared, Fo-squared, sigma(Fo-squared) and status flag
#
data_I
_shelx_title ' mm_dhtp347_0m_cc_conv-c2c in space group P 1'
_shelx_refln_list_code          4
_shelx_F_calc_maximum      266.45
_exptl_crystal_F_000      1048.00
_reflns_d_resolution_high  0.7720
 
loop_
 _symmetry_equiv_pos_as_xyz
 'x, y, z'
 '-x, y, -z+1/2'
 'x+1/2, y+1/2, z'
 '-x+1/2, y+1/2, -z+1/2'
 '-x, -y, -z'
 'x, -y, z-1/2'
 '-x+1/2, -y+1/2, -z'
 'x+1/2, -y+1/2, z-1/2'
 
_cell_length_a    17.5500
_cell_length_b     8.0828
_cell_length_c    15.4250
_cell_angle_alpha  90.000
_cell_angle_beta  100.558
_cell_angle_gamma  90.000
 
_shelx_F_squared_multiplier     1.000
 
loop_
 _refln_index_h
 _refln_index_k
 _refln_index_l
 _refln_F_squared_calc
 _refln_F_squared_meas
 _refln_F_squared_sigma
 _refln_observed_status
   4   0   0    12068.49    11324.72     86.44 o
   6   0   0     2895.06     3040.77     43.41 o
   8   0   0     2247.34     1970.98     39.65 o
  10   0   0     4011.11     3963.96     97.45 o
  12   0   0     9341.18     8931.53    165.02 o
  14   0   0     3109.46     3163.06    108.11 o
  16   0   0      649.20      600.32     61.88 o
  18   0   0      641.66      560.49     71.13 o
  20   0   0      864.58      945.29     88.91 o
  22   0   0      300.00      324.34     79.66 o
   1   1   0     2222.65     2365.08     26.66 o
   3   1   0    13824.30    15118.54     75.63 o
   5   1   0     1736.17     1875.50     22.53 o
   7   1   0      180.63      248.60     13.40 o
   9   1   0      770.47      840.61     23.31 o
  11   1   0        3.86      -10.17     10.17 o
  13   1   0       92.84      104.92     18.59 o
  15   1   0      935.81      961.63     49.67 o
  17   1   0      337.49      351.82     39.42 o
  19   1   0       58.59       38.37     36.55 o
  21   1   0        1.62       14.23     59.75 o
   0   2   0     1338.21     1787.43     27.37 o
   2   2   0    14377.46    15137.34     94.61 o
   4   2   0    48802.79    51047.57    294.95 o
   6   2   0    10246.56     9846.70     63.74 o
   8   2   0    23055.36    25310.87    133.57 o
  10   2   0     2969.13     2924.51     49.16 o
  12   2   0     1761.64     1952.32     45.14 o
  14   2   0     1046.47      963.36     38.20 o
  16   2   0      974.59     1042.55     64.73 o
  18   2   0      588.84      543.42     71.84 o
  20   2   0      180.61      110.96     65.44 o
   1   3   0      238.74      218.39     10.78 o
   3   3   0      237.93      241.31     15.53 o
   5   3   0       11.96       10.42      6.78 o
   7   3   0     2365.80     2291.98     30.42 o
   9   3   0       29.64       18.27     13.71 o
  11   3   0      313.41      373.32     24.48 o
  13   3   0       11.04        2.22     23.19 o
  15   3   0       37.02       27.72     26.88 o
  17   3   0      370.94      391.91     64.73 o
  19   3   0      532.88      534.88     82.51 o
  21   3   0       42.38       39.12     64.02 o
   0   4   0    10104.16     8995.42     86.77 o
   2   4   0     6020.75     6573.24     80.15 o
   4   4   0     7820.17     7953.30     77.16 o
   6   4   0     3847.07     3929.49     54.30 o
   8   4   0     1911.00     1789.76     42.29 o
  10   4   0     2754.99     2867.65     72.68 o
  12   4   0      118.11      199.98     46.94 o
  14   4   0      274.88      326.37     39.93 o
  16   4   0      416.95      369.29     45.41 o
  18   4   0      434.79      521.37     79.66 o
  20   4   0      289.04      146.52     71.13 o
   1   5   0     2877.37     2706.79     44.28 o
   3   5   0     1511.33     1485.89     84.64 o
   5   5   0      748.55      810.96     31.29 o
   7   5   0      117.48      100.14     22.09 o
   9   5   0      882.85      922.40     60.46 o
  11   5   0      814.81      816.94     48.94 o
  13   5   0     2077.08     1943.43     70.66 o
  15   5   0      986.79      922.86     58.53 o
  17   5   0      117.39       91.69     40.20 o
  19   5   0        7.93        1.42     64.02 o
   0   6   0     2663.13     2774.70     98.87 o
   2   6   0     3212.15     3348.07     76.32 o
   4   6   0     1845.01     1856.69     51.02 o
   6   6   0     2402.78     2438.55     98.68 o
   8   6   0      608.95      743.56     65.44 o
  10   6   0     1030.72      989.17     55.06 o
  12   6   0      866.36      810.79     54.81 o
  14   6   0      881.67      795.76     81.80 o
  16   6   0      107.39      100.60     43.75 o
  18   6   0       54.72       14.84     42.02 o
   1   7   0     1099.17     1122.74     52.56 o
   3   7   0      853.59      926.78     49.95 o
   5   7   0      878.83      924.48     51.03 o
   7   7   0      264.79      287.36     54.06 o
   9   7   0     1157.21     1180.41     61.84 o
  11   7   0      279.84      281.70     44.01 o
  13   7   0      125.83      170.41     41.44 o
  15   7   0      113.72      140.34     47.94 o
   0   8   0     1503.91     1485.15     91.04 o
   2   8   0     1620.43     1686.01     69.40 o
   4   8   0      772.70      525.10    293.76 o
   6   8   0      454.51      492.21     68.99 o
   8   8   0      249.41      280.24     61.88 o
  10   8   0      142.52      161.46     61.17 o
  12   8   0       74.17       75.40     55.48 o
  14   8   0       40.94       56.23     45.79 o
   1   9   0        6.55       -1.08     34.16 o
   3   9   0       95.14       84.64     55.48 o
   5   9   0      410.38      524.21     75.40 o
   7   9   0      345.62      386.22     71.13 o
   9   9   0      247.75      212.67     66.15 o
  11   9   0      146.54      177.82     68.99 o
   0  10   0       51.84       15.65     64.02 o
   2  10   0        4.50       35.56     61.17 o
   4  10   0       33.74       -6.40     54.06 o
   6  10   0      155.29       76.11     61.88 o
 -21   1   1      297.88      364.17     74.68 o
 -19   1   1      145.87      184.19     51.92 o
 -17   1   1      737.81      678.56     78.95 o
 -15   1   1     1321.64     1418.31     65.44 o
 -13   1   1     1842.81     1800.91     56.30 o
 -11   1   1     5999.14     5794.80     65.49 o
  -9   1   1     3111.28     3009.29     42.10 o
  -5   1   1     2997.77     2656.40     28.30 o
  -3   1   1    60139.96    66216.74    348.14 o
  -1   1   1    20789.26    21917.41    165.73 o
   1   1   1    34167.66    36480.56    487.25 o
   3   1   1    53367.20    58329.37    311.11 o
   5   1   1    21549.34    22424.11    132.43 o
   7   1   1    13866.36    14574.08    104.19 o
   9   1   1    15590.26    16388.99    281.31 o
  11   1   1     7464.58     7642.37     85.43 o
  13   1   1     3204.87     3152.26     78.60 o
  15   1   1     1396.08     1354.22     58.68 o
  17   1   1     1278.55     1209.01     60.10 o
  19   1   1      406.03      408.22     49.76 o
  21   1   1      655.08      608.14     86.06 o
 -22   2   1       94.39       16.36     66.86 o
 -20   2   1      174.52      251.79     68.99 o
 -18   2   1      615.40      603.16     76.82 o
 -16   2   1       80.29       49.13     27.00 o
 -14   2   1      338.25      384.31     28.43 o
 -12   2   1       22.30       23.74     16.54 o
 -10   2   1      408.54      478.32     19.03 o
  -8   2   1      958.15     1267.05     32.97 o
  -6   2   1     4063.60     3464.44     39.34 o
  -4   2   1     2060.90     2039.22     24.51 o
  -2   2   1    13249.64    13954.22     98.53 o
   0   2   1    21541.67    22546.58    211.13 o
   2   2   1      313.02      371.86     14.59 o
   4   2   1        5.75       -6.36      6.36 o
   6   2   1      389.27      353.46     12.17 o
   8   2   1      662.81      726.75     16.26 o
  10   2   1      268.26      222.92     19.55 o
  12   2   1      146.41      143.01     20.07 o
  14   2   1       23.51        8.79     18.54 o
  16   2   1       95.67      130.88     49.79 o
  18   2   1       21.05        9.96     46.94 o
  20   2   1       37.08       49.79     57.61 o
 -21   3   1      751.59      623.79     91.04 o
 -19   3   1     1588.58     1455.99    107.40 o
 -17   3   1      896.06     1157.25     93.18 o
 -15   3   1     1278.57     1324.53     59.06 o
 -13   3   1      361.62      427.53     36.44 o
 -11   3   1      244.85      253.90     29.50 o
  -9   3   1     1232.98     1115.33     25.81 o
  -7   3   1    25884.78    27883.18    146.47 o
  -5   3   1    17335.60    18469.85    102.19 o
  -3   3   1     1062.44      968.84     44.45 o
  -1   3   1    12586.85    12379.51     71.91 o
   1   3   1     5350.07     5799.51     68.64 o
   3   3   1     5182.89     5539.71     56.03 o
   5   3   1    24886.77    26533.45    133.26 o
   7   3   1    14847.93    15326.20     90.91 o
   9   3   1     1525.33     1644.97     37.76 o
  11   3   1     1784.80     1588.56     54.29 o
  13   3   1     1232.03     1283.85     58.32 o
  15   3   1     1071.87     1204.32     56.09 o
  17   3   1      379.27      379.11     64.73 o
  19   3   1      330.45      368.44     74.68 o
  21   3   1       51.86        4.27     67.57 o
 -20   4   1       41.32       77.53     65.44 o
 -18   4   1       13.65       56.90     54.77 o
 -16   4   1      330.00      374.99     42.48 o
 -14   4   1      443.20      460.31     41.66 o
 -12   4   1       80.38      128.30     28.96 o
 -10   4   1     2543.43     2612.08    104.91 o
  -8   4   1       47.82        4.70     13.69 o
  -6   4   1     2824.41     2924.22     87.04 o
  -4   4   1      506.33      445.91     21.21 o
  -2   4   1     1955.09     1892.08     25.93 o
   0   4   1      383.59      390.78     22.18 o
   2   4   1     1169.87     1243.56     30.45 o
   4   4   1       27.92       47.29     13.68 o
   6   4   1     1940.96     1960.49     44.38 o
   8   4   1     1053.31     1037.52     45.76 o
  10   4   1      304.41      358.51     47.66 o
  12   4   1        3.26       26.40     24.63 o
  14   4   1      945.36      882.13     52.97 o
  16   4   1      265.59      222.17     56.55 o
  18   4   1      104.38      145.81     62.59 o
  20   4   1      263.65      316.52     81.80 o
 -19   5   1      302.51      328.61     76.82 o
 -17   5   1      310.63      399.69    114.16 o
 -15   5   1      309.22      325.39     43.24 o
 -13   5   1      635.61      776.31     51.74 o
 -11   5   1     1896.04     1817.03     80.02 o
  -9   5   1      913.15     1072.85     65.79 o
  -7   5   1      538.83      517.48     27.07 o
  -5   5   1     1558.60     1572.11     39.33 o
  -3   5   1     7526.72     7571.58     79.75 o
  -1   5   1     5482.25     6079.02     53.28 o
   1   5   1     8343.30     8839.78     85.05 o
   3   5   1     6347.53     6250.26     72.65 o
   5   5   1      105.00      104.60     18.26 o
   7   5   1     2849.86     2809.32     69.82 o
   9   5   1     1215.16     1132.12     51.97 o
  11   5   1     2228.91     2151.56     90.33 o
  13   5   1      821.61      910.86     72.55 o
  15   5   1      550.44      505.80     99.22 o
  17   5   1      155.28      184.22     65.44 o
  19   5   1      119.73      194.18     75.40 o
 -18   6   1       58.86      120.24     48.41 o
 -16   6   1       69.03       62.87     40.49 o
 -14   6   1      491.87      513.55     49.79 o
 -12   6   1     2010.46     1976.30     74.59 o
 -10   6   1      464.16      484.33     65.79 o
  -8   6   1      164.98      155.05     34.14 o
  -6   6   1      293.75      323.96     26.52 o
  -4   6   1      177.75      172.91     27.81 o
  -2   6   1     1360.18     1187.98     48.53 o
   0   6   1     1365.35     1351.50     60.81 o
   2   6   1     2839.66     2817.43     69.14 o
   4   6   1      698.29      842.16     34.70 o
   6   6   1      806.44      785.57     43.84 o
   8   6   1      353.33      423.16     39.36 o
  10   6   1     1192.79     1208.25     57.51 o
  12   6   1     1299.95     1317.44     64.79 o
  14   6   1      147.10      207.15     54.41 o
  16   6   1      168.75      216.24     47.51 o
  18   6   1      186.42      226.90     79.66 o
 -15   7   1      239.03      259.26     50.26 o
 -13   7   1      220.69      219.08     46.27 o
 -11   7   1      194.59      139.84     53.70 o
  -9   7   1      313.88      335.34     40.23 o
  -7   7   1      571.53      614.55     67.57 o
  -5   7   1      284.85      254.12     40.54 o
  -3   7   1      225.59      251.21     33.95 o
  -1   7   1     1411.40     1408.11     58.08 o
   1   7   1     1502.00     1450.09     57.51 o
   5   7   1     2601.00     2422.62    108.83 o
   7   7   1     1702.42     1562.33     63.58 o
   9   7   1      903.75      845.25     54.02 o
  11   7   1      456.25      413.74     46.98 o
  13   7   1      166.20      204.76     46.00 o
  15   7   1      217.10      237.51     48.44 o
 -14   8   1       64.97       39.12     59.75 o
 -12   8   1       56.78      -15.65     52.63 o
 -10   8   1      237.15      320.08     69.71 o
  -8   8   1     1165.02     1244.74     96.73 o
  -6   8   1     1142.00     1087.55     87.49 o
  -4   8   1      564.81      589.25     48.25 o
  -2   8   1      429.54      516.78     57.97 o
   0   8   1      367.40      330.27     76.11 o
   2   8   1       66.69       88.81     32.41 o
   4   8   1       94.87        3.56     42.68 o
   6   8   1      504.57      510.70     72.55 o
   8   8   1      497.15      531.33     71.84 o
  10   8   1       71.84      115.23     59.75 o
  12   8   1       97.48      114.52     59.04 o
  14   8   1      220.38      233.23     52.30 o
 -11   9   1       42.40        4.27     60.46 o
  -9   9   1       68.40       18.49     58.32 o
  -7   9   1       17.07       34.85     54.77 o
  -5   9   1      153.77       86.06     59.04 o
  -3   9   1      532.73      427.35     49.45 o
  -1   9   1      257.09      207.23     42.21 o
   1   9   1      216.05      186.00     41.24 o
   3   9   1      290.35      278.11     62.59 o
   5   9   1      193.63      216.94     65.44 o
   7   9   1       90.95       74.68     59.04 o
   9   9   1      244.13      227.61     70.42 o
  11   9   1      154.43      129.45     69.71 o
  -6  10   1      147.61      199.87     75.40 o
  -4  10   1      246.95      203.43     68.99 o
  -2  10   1      155.66      161.32     48.03 o
   0  10   1       44.30       13.36     42.82 o
   2  10   1      149.91       82.51     64.02 o
   4  10   1      164.41      179.24     69.71 o
   6  10   1       12.51        0.00     54.06 o
 -22   0   2      588.28      551.95     86.78 o
 -20   0   2      503.99      657.22     77.53 o
 -18   0   2       57.53      128.74     48.37 o
 -16   0   2      307.09      417.52     56.90 o
 -14   0   2     3646.29     3434.77    112.38 o
 -12   0   2     9959.80     9695.03    164.66 o
 -10   0   2       70.66       69.87     16.80 o
  -8   0   2     4572.74     4558.18     63.88 o
  -6   0   2      725.39      581.05     53.35 o
  -4   0   2      224.80      306.55     15.49 o
  -2   0   2    21273.13    24909.76    162.70 o
   0   0   2    70995.82    70770.89    449.64 o
   2   0   2     4933.39     4844.40     44.86 o
   4   0   2    13878.20    12562.64     95.69 o
   6   0   2     3090.28     3095.57     43.27 o
   8   0   2    23098.58    23475.04    174.86 o
  10   0   2    19254.04    19545.42    232.94 o
  12   0   2     8777.40     9057.43    171.42 o
  14   0   2     6049.73     5802.62    145.10 o
  16   0   2      618.18      835.04     73.26 o
  18   0   2      540.69      492.92     65.44 o
  20   0   2      296.93      264.60     70.42 o
 -21   1   2       24.04       64.07     42.39 o
 -19   1   2       80.47       58.35     34.89 o
 -17   1   2     1127.85     1252.20    211.25 o
 -15   1   2      712.03      750.93     45.97 o
 -13   1   2        0.03      -12.75     18.97 o
 -11   1   2      213.16      259.90     16.56 o
  -9   1   2      744.43      989.60     27.37 o
  -7   1   2     1423.28     1421.88     40.23 o
  -5   1   2     1453.36     1441.59     29.63 o
  -3   1   2    13732.85    13302.41     83.50 o
  -1   1   2    20154.19    19815.79    207.61 o
   1   1   2    17946.72    18545.83     88.75 o
   3   1   2    16600.83    17064.49    101.77 o
   5   1   2      898.93      896.67     23.77 o
   7   1   2       76.12       95.00     12.64 o
   9   1   2      711.65      796.53     26.30 o
  11   1   2     1020.48     1121.30     33.45 o
  13   1   2      780.03      816.17     43.90 o
  15   1   2       36.73      -13.69     25.37 o
  17   1   2      286.64      214.78     49.43 o
  19   1   2       87.35       65.88     38.21 o
  21   1   2       11.71       24.18     61.88 o
 -22   2   2      419.49      529.19     84.64 o
 -20   2   2      976.75      936.04     95.31 o
 -18   2   2     3067.93     3020.09    134.43 o
 -16   2   2     2384.43     2210.19     91.76 o
 -14   2   2      455.73      434.27     28.40 o
 -12   2   2      555.08      608.16     36.03 o
 -10   2   2     1957.43     2016.65     38.57 o
  -8   2   2     6237.11     6455.49     63.55 o
  -6   2   2     1787.26     1796.20     30.03 o
  -4   2   2    29516.23    29177.36    141.75 o
  -2   2   2     9910.53    10455.88     70.06 o
   0   2   2    18333.46    18564.78    107.24 o
   2   2   2    49418.84    52261.96    296.19 o
   4   2   2    34272.32    35296.52    165.19 o
   6   2   2    23600.77    25181.54    154.87 o
   8   2   2     7279.94     6931.79     71.06 o
  10   2   2     3081.42     2835.45     80.71 o
  12   2   2     2991.14     3098.42     55.47 o
  14   2   2     1058.77     1128.94     52.19 o
  16   2   2     1020.22     1175.74     83.93 o
  18   2   2     1040.38     1008.59     88.20 o
  20   2   2      453.70      485.80     80.37 o
 -21   3   2       23.90      128.74     66.15 o
 -19   3   2      322.49      369.87     75.40 o
 -17   3   2       37.81       81.14     54.06 o
 -15   3   2       25.77        8.08     25.41 o
 -13   3   2     1218.07     1281.84     53.02 o
 -11   3   2      616.65      528.04     27.03 o
  -9   3   2     3295.75     3598.62     43.83 o
  -7   3   2     3329.67     3598.54     44.72 o
  -5   3   2     7789.98     8450.48     61.29 o
  -3   3   2     1006.34      867.24     18.41 o
  -1   3   2        7.36       -7.00      7.00 o
   1   3   2      550.93      508.02     13.73 o
   3   3   2      506.24      532.27     20.38 o
   5   3   2      628.12      598.67     16.41 o
   7   3   2     1243.82     1276.53     26.18 o
   9   3   2       20.74       36.68     14.49 o
  11   3   2      304.00      353.29     32.18 o
  13   3   2       16.78       -9.40     48.01 o
  15   3   2      664.16      636.59     68.28 o
  17   3   2      424.31      392.63     66.15 o
  19   3   2       65.85       82.51     61.88 o
 -20   4   2      377.50      448.11     83.93 o
 -18   4   2      813.53      750.66     59.41 o
 -16   4   2      835.14      831.71    101.36 o
 -14   4   2     2158.98     2105.45     82.86 o
 -12   4   2     1432.31     1476.58     59.83 o
 -10   4   2     2434.66     2154.38     68.99 o
  -8   4   2     2553.13     2773.35     49.57 o
  -6   4   2     2790.01     2996.65     43.85 o
  -4   4   2     5298.06     5628.74     54.09 o
  -2   4   2    18049.95    18907.75    107.46 o
   0   4   2     5750.91     5801.19     61.21 o
   2   4   2     3716.19     3714.24     64.03 o
   4   4   2     9805.77    10417.41     91.48 o
   6   4   2     3294.35     3224.79     61.49 o
   8   4   2     4824.72     4880.39    142.97 o
  10   4   2     2672.42     2815.88     73.65 o
  12   4   2     1385.05     1344.98     57.07 o
  14   4   2     2198.15     2175.22    110.96 o
  16   4   2     1626.65     1364.94     96.02 o
  18   4   2      307.76      259.62     66.86 o
  20   4   2       66.87       67.57     73.97 o
 -19   5   2        2.09      -11.38     57.61 o
 -17   5   2      133.45      193.74     46.47 o
 -15   5   2      477.59      457.92     47.27 o
 -13   5   2      323.38      314.04     54.06 o
 -11   5   2       49.86       86.41     28.11 o
  -9   5   2      908.30      985.06     48.72 o
  -7   5   2      127.44      123.60     19.65 o
  -5   5   2       34.72       21.98     13.10 o
  -3   5   2      957.00      970.39     31.60 o
  -1   5   2     2248.19     2187.73     59.65 o
   1   5   2     1096.64     1047.45     31.72 o
   3   5   2     1081.98      977.34     32.53 o
   5   5   2      321.42      360.92     23.77 o
   7   5   2       95.47       92.55     24.36 o
   9   5   2      636.89      644.13     71.84 o
  11   5   2     1077.48     1056.12     53.82 o
  13   5   2      397.83      560.03     97.45 o
  15   5   2        7.37       -0.27     32.08 o
  17   5   2       12.79      -11.38     56.90 o
  19   5   2       84.17      130.16     73.26 o
 -18   6   2      271.00      226.60     54.31 o
 -16   6   2      253.30      329.11    126.61 o
 -14   6   2      537.13      513.81     50.00 o
 -12   6   2      112.35       73.25     34.23 o
 -10   6   2      561.76      588.87     46.00 o
  -8   6   2      201.07      224.84     32.65 o
  -6   6   2      470.16      483.23     29.74 o
  -4   6   2      430.06      400.90     31.79 o
  -2   6   2     1557.15     1644.18     55.56 o
   0   6   2     2415.14     2371.59     65.60 o
   2   6   2     2249.84     2434.34     61.17 o
   4   6   2     2452.69     2538.92     59.10 o
   6   6   2     2159.11     2340.86    108.47 o
   8   6   2     1299.87     1322.57    110.25 o
  10   6   2     1917.61     2010.76     70.89 o
  12   6   2      884.42      793.39     54.32 o
  14   6   2      175.20      165.55     52.63 o
  16   6   2       46.85       56.19     42.25 o
 -15   7   2       33.82       75.13     42.94 o
 -13   7   2      289.69      337.22     47.65 o
 -11   7   2      742.02      717.42     54.41 o
  -9   7   2      936.34     1084.28     58.51 o
  -7   7   2      552.35      546.97     66.86 o
  -5   7   2      839.57      895.69     50.43 o
  -3   7   2      973.61     1005.81     52.05 o
  -1   7   2      477.72      496.52     40.49 o
   1   7   2      187.39      181.77     31.58 o
   3   7   2       23.40       16.12     25.72 o
   5   7   2      498.97      574.00     66.86 o
   7   7   2      238.09      271.98     38.45 o
   9   7   2      935.25      916.83     56.58 o
  11   7   2      109.93      141.24     50.86 o
  13   7   2      311.48      328.90     49.79 o
  15   7   2      224.20      171.87     50.45 o
 -14   8   2       10.67      -54.06     56.19 o
 -12   8   2      128.63      123.76     60.46 o
 -10   8   2      140.14      121.63     57.61 o
  -8   8   2       46.35       66.86     49.08 o
  -6   8   2      215.18      221.92     60.46 o
  -4   8   2      265.75      217.07     37.35 o
  -2   8   2       57.55      103.69     33.22 o
   0   8   2       38.95       -8.23     29.39 o
   2   8   2      205.69      263.29     76.46 o
   4   8   2       47.43       44.10     46.23 o
   6   8   2      649.91      626.64     75.40 o
   8   8   2      613.78      561.91     74.68 o
  10   8   2      391.20      301.58     65.44 o
  12   8   2      265.01      141.54     64.73 o
 -11   9   2      117.91       24.89     61.17 o
  -9   9   2      266.06      142.26     61.88 o
  -7   9   2      366.93      250.37     64.73 o
  -5   9   2      630.19      631.62     83.22 o
  -3   9   2      540.78      475.73     55.84 o
  -1   9   2      255.79      272.03     45.26 o
   1   9   2      814.94      825.56     86.78 o
   3   9   2      647.12      576.85     79.66 o
   5   9   2      448.53      401.87     71.13 o
   7   9   2       49.68       44.81     54.06 o
   9   9   2       22.97       24.18     53.35 o
  -6  10   2       22.03      -32.72     61.88 o
  -4  10   2        0.06       34.14     62.59 o
  -2  10   2       84.56       37.42     68.28 o
   0  10   2      235.19      257.48     71.84 o
   2  10   2      134.31       82.51     64.02 o
   4  10   2      120.16       27.03     57.61 o
 -21   1   3      838.43      888.48    114.16 o
 -19   1   3     1585.60     1585.11     72.61 o
 -17   1   3     1538.83     1470.49     64.32 o
 -15   1   3     3991.65     3965.09     86.90 o
 -13   1   3     2811.17     2819.71     53.94 o
 -11   1   3     6092.68     6220.27     62.16 o
  -9   1   3      461.40      386.84     17.16 o
  -7   1   3     1230.25      890.75     25.26 o
  -5   1   3      299.00      271.43     21.25 o
  -3   1   3    34447.69    34524.00    185.69 o
  -1   1   3     8629.67     9008.08     65.45 o
   1   1   3     6034.57     5504.68     51.77 o
   3   1   3       31.01        3.54      6.47 o
   5   1   3     1768.79     1749.75     33.53 o
   7   1   3     7867.52     7330.94     85.77 o
   9   1   3    10152.95    10521.39     92.98 o
  11   1   3     8406.93     8587.48     88.30 o
  13   1   3     3632.48     3411.47     78.95 o
  15   1   3     1393.61     1381.89     60.63 o
  17   1   3      998.01     1007.71     58.58 o
  19   1   3      376.45      433.17     74.68 o
  21   1   3      303.80      354.93     78.24 o
 -22   2   3        1.60      -27.74     60.46 o
 -20   2   3        0.21      -15.65     50.50 o
 -18   2   3       13.98       17.78     48.37 o
 -16   2   3       17.72       23.78     35.56 o
 -14   2   3      490.86      426.77     51.92 o
 -12   2   3       72.87       33.63     18.66 o
 -10   2   3     4267.60     4563.47     52.19 o
  -8   2   3     2925.52     2627.54     36.37 o
  -6   2   3      762.52      744.37     19.93 o
  -4   2   3      717.77      772.03     19.72 o
  -2   2   3     8567.04     8373.82     56.81 o
   0   2   3        7.78       -7.12      7.49 o
   2   2   3    10080.42    10248.98     74.17 o
   4   2   3    10332.19    11097.67     96.40 o
   6   2   3      607.06      530.28     34.61 o
   8   2   3       15.82       -2.79     11.74 o
  10   2   3      728.43      716.23     29.67 o
  12   2   3       41.68       69.79     18.94 o
  14   2   3       62.61       60.46     26.15 o
  16   2   3      619.95      706.30     73.97 o
  18   2   3       58.78        3.56     51.92 o
  20   2   3       71.61      101.00     63.30 o
 -21   3   3      764.43      882.70    103.14 o
 -19   3   3      876.14      985.12     92.47 o
 -17   3   3     1204.71     1208.35     63.16 o
 -15   3   3     1926.19     1861.51    101.36 o
 -13   3   3      674.19      659.36     61.17 o
 -11   3   3     2936.93     3025.61     49.95 o
  -9   3   3     5454.76     5296.51     62.04 o
  -7   3   3    14888.05    14915.42    108.84 o
  -5   3   3     1408.65     1095.85     30.36 o
  -3   3   3       10.86       21.96     10.41 o
  -1   3   3     3995.72     3887.02     42.59 o
   1   3   3     3382.77     3161.40     32.66 o
   3   3   3    28014.18    29065.14    143.95 o
   5   3   3    19424.62    20429.67    129.68 o
   7   3   3     9960.85    10735.42     91.92 o
   9   3   3     3652.14     3681.07     55.54 o
  11   3   3      967.76     1083.25     65.79 o
  13   3   3     1967.40     1872.73     63.79 o
  15   3   3     2298.43     2217.06    109.54 o
  17   3   3     1311.67     1150.85     92.47 o
  19   3   3      767.05      797.34     93.89 o
 -20   4   3       23.73       83.22     68.28 o
 -18   4   3      165.78      157.73     42.43 o
 -16   4   3      228.27      241.03     40.00 o
 -14   4   3      179.86      213.83     36.12 o
 -12   4   3      378.12      392.36     37.21 o
 -10   4   3      479.23      474.64     29.39 o
  -8   4   3      130.93      173.26     19.60 o
  -6   4   3     6944.24     6583.16     58.37 o
  -4   4   3       98.36       96.79     11.41 o
  -2   4   3     3647.16     3384.92     38.87 o
   0   4   3     1483.31     1480.51     44.45 o
   2   4   3       15.47       11.59      7.32 o
   4   4   3       69.87       72.24     14.18 o
   6   4   3     1635.40     1710.18     52.24 o
   8   4   3     1008.08     1007.70     46.02 o
  10   4   3        1.34       18.38     23.06 o
  12   4   3      433.29      468.54     87.49 o
  14   4   3      415.34      338.76     41.71 o
  16   4   3       11.75       29.87     51.92 o
  18   4   3       38.02       36.99     55.48 o
 -19   5   3      402.30      424.27     67.93 o
 -17   5   3      679.27      650.79     58.08 o
 -15   5   3      627.73      588.11     71.84 o
 -13   5   3     2407.15     2199.78     76.32 o
 -11   5   3     2213.32     2259.71     73.12 o
  -9   5   3      359.08      338.23     26.15 o
  -7   5   3       98.18       91.26     18.60 o
  -5   5   3     4053.44     4120.58     62.54 o
  -3   5   3     1488.99     1569.81     38.27 o
  -1   5   3     1576.77     1539.85     28.72 o
   1   5   3     5545.38     5705.30     84.42 o
   3   5   3     2672.00     2886.60     67.68 o
   5   5   3     1333.49     1284.64     49.89 o
   7   5   3     4535.74     4529.94     90.19 o
   9   5   3     1512.40     1423.96     57.34 o
  11   5   3     3642.18     3531.34    140.12 o
  13   5   3     1156.66     1145.53     61.71 o
  15   5   3      618.20      615.45     53.56 o
  17   5   3      307.96      411.83     81.09 o
 -18   6   3      160.76      233.40     59.39 o
 -16   6   3       81.46      130.52     44.26 o
 -14   6   3      261.68      272.51     44.75 o
 -12   6   3      381.37      414.00     43.75 o
 -10   6   3      264.74      299.33     96.02 o
  -8   6   3       42.43       34.72     20.39 o
  -6   6   3      652.05      670.72     93.22 o
  -4   6   3     2216.48     2290.82     98.51 o
  -2   6   3     1763.10     1629.29     56.08 o
   0   6   3      861.83      873.46     59.39 o
   2   6   3     1517.68     1629.95     53.24 o
   4   6   3      230.42      220.74     23.43 o
   6   6   3       11.89       10.84     30.59 o
   8   6   3       85.78       88.55     35.21 o
  10   6   3      847.46      801.24     52.51 o
  12   6   3      207.88      244.84    113.09 o
  14   6   3       60.62       57.29     37.56 o
  16   6   3       76.81       55.96     42.50 o
 -15   7   3      300.89      244.97     47.78 o
 -13   7   3       51.25       72.16     44.10 o
 -11   7   3        2.81       10.69     32.94 o
  -9   7   3      360.15      383.92     44.05 o
  -7   7   3      771.37      797.07     55.12 o
  -5   7   3      122.61       80.29     29.62 o
  -3   7   3      268.07      350.47     97.09 o
  -1   7   3     1005.83     1027.06     52.05 o
   1   7   3       37.56       75.58     32.36 o
   3   7   3      272.08      293.07     36.40 o
   5   7   3      138.45      147.95     48.37 o
   7   7   3      397.87      483.35     73.97 o
   9   7   3      471.60      422.81     70.42 o
  11   7   3      355.89      385.75     46.77 o
  13   7   3      311.97      263.32     48.72 o
  15   7   3      226.76      153.47     50.00 o
 -14   8   3      101.43       39.12     57.61 o
 -12   8   3      288.12      236.14     64.73 o
 -10   8   3      512.82      446.68     70.42 o
  -8   8   3     1018.09     1091.81     92.47 o
  -6   8   3      913.26      924.81     57.89 o
  -4   8   3      131.90      162.71     75.04 o
  -2   8   3      352.76      287.13     73.26 o
   0   8   3      301.32      306.41     39.39 o
   2   8   3      481.13      398.32     66.15 o
   4   8   3      997.26      970.18     83.93 o
   6   8   3     1235.61     1170.77     96.02 o
   8   8   3      232.87      184.93     61.88 o
  10   8   3       10.30       30.59     54.77 o
  12   8   3       27.05       15.32     43.71 o
 -11   9   3      145.98      187.78     73.26 o
  -9   9   3       47.83       14.23     53.35 o
  -7   9   3        2.69        3.56     51.21 o
  -5   9   3       29.65       15.65     49.79 o
  -3   9   3      101.47       58.37     38.45 o
  -1   9   3        0.17       35.25     35.90 o
   1   9   3       19.63      -17.78     45.52 o
   3   9   3      129.51      -19.20     44.10 o
   5   9   3      146.14       59.04     54.06 o
   7   9   3       41.86        0.71     54.06 o
   9   9   3      100.99      103.14     64.73 o
  -6  10   3      200.15      126.61     68.28 o
  -4  10   3      351.33      383.38     81.80 o
  -2  10   3      461.50      518.94     58.01 o
   0  10   3      377.65      385.51     80.37 o
   2  10   3      462.96      527.77     84.64 o
   4  10   3      278.43      126.61     64.73 o
 -22   0   4      718.63      742.58     94.60 o
 -20   0   4      619.04      721.24     82.51 o
 -18   0   4     2107.05     1958.15    101.71 o
 -16   0   4    12014.29    12196.30    231.17 o
 -14   0   4    14959.46    14623.29    331.10 o
 -12   0   4    10737.02    10035.12    122.13 o
 -10   0   4      504.78      444.36     46.94 o
  -8   0   4      358.96      222.74     28.45 o
  -6   0   4        6.32        5.18     12.25 o
  -4   0   4    37049.07    37399.02    251.47 o
  -2   0   4    15810.27    16636.11    128.99 o
   0   0   4     4112.51     3703.63     66.15 o
   2   0   4     9175.88     9728.72     86.23 o
   4   0   4        6.28       19.20     16.72 o
   6   0   4     4039.13     3932.35     52.92 o
   8   0   4    10194.35    10593.67    101.60 o
  10   0   4     2609.62     2472.41     87.49 o
  12   0   4     2511.07     2468.85     96.02 o
  14   0   4     3629.95     3473.18    118.07 o
  16   0   4      158.06      177.11     54.06 o
  18   0   4      399.42      450.24     70.42 o
  20   0   4      290.99      363.46     77.53 o
 -21   1   4        4.12       -9.23     49.43 o
 -19   1   4       12.64       15.35     34.45 o
 -17   1   4       57.89       23.78     29.92 o
 -15   1   4     1742.27     1684.25     93.18 o
 -13   1   4       21.27       18.21     13.77 o
 -11   1   4       18.50       25.42     11.91 o
  -9   1   4       87.25       95.01     14.49 o
  -7   1   4     6367.64     6519.53     57.55 o
  -5   1   4       17.80       10.43      9.86 o
  -3   1   4     1584.68     1526.89     28.19 o
  -1   1   4     4688.58     4533.50     39.06 o
   1   1   4     1367.93     1532.90     26.27 o
   3   1   4     2398.99     2712.37     32.80 o
   5   1   4      404.65      416.50     14.07 o
   7   1   4     1752.13     1501.51     40.60 o
   9   1   4       12.40       -5.06     12.84 o
  11   1   4      507.95      580.57     37.13 o
  13   1   4     1030.20      811.01     46.57 o
  15   1   4        0.41      -26.90     26.90 o
  17   1   4       35.88       41.93     34.61 o
  19   1   4       88.89       99.58     62.59 o
 -22   2   4      535.55      487.23     88.20 o
 -20   2   4     1593.64     1664.39    109.54 o
 -18   2   4     2345.73     2187.89    116.65 o
 -16   2   4      340.95      409.99     38.61 o
 -14   2   4      489.91      494.48     30.16 o
 -12   2   4     5060.46     5057.32     92.85 o
 -10   2   4     9548.54     9519.48     80.16 o
  -8   2   4    13821.05    13756.11     95.06 o
  -6   2   4    13753.24    14329.14     92.50 o
  -4   2   4     3594.20     3690.16     45.46 o
  -2   2   4      433.26      581.13     20.60 o
   0   2   4     8035.27     7824.40     55.58 o
   2   2   4     1181.63     1063.33     22.69 o
   4   2   4     9417.19     9492.94    106.07 o
   6   2   4     4869.41     5187.03     59.28 o
   8   2   4     1590.77     1435.59     34.91 o
  10   2   4     5673.67     5492.28     70.92 o
  12   2   4     1975.45     2128.67     49.16 o
  14   2   4     1586.95     1533.77     61.98 o
  16   2   4     2292.31     2220.61    111.67 o
  18   2   4     1569.92     1837.95    115.94 o
  20   2   4      433.64      267.44     76.82 o
 -21   3   4       47.20      125.90     70.42 o
 -19   3   4       23.70       17.78     54.06 o
 -17   3   4       80.69      125.13     36.46 o
 -15   3   4        7.22       20.63     36.99 o
 -13   3   4      428.04      356.11     69.35 o
 -11   3   4       23.83       32.95     14.29 o
  -9   3   4      738.76      682.28     26.27 o
  -7   3   4       79.14      110.69     19.22 o
  -5   3   4     7680.22     7010.99     65.52 o
  -3   3   4      929.51      947.06     21.65 o
  -1   3   4     2227.46     2486.95     54.08 o
   1   3   4      186.87      189.24     13.43 o
   3   3   4    10072.75     9919.08     67.74 o
   5   3   4     5664.19     5829.56     48.67 o
   7   3   4     2540.93     2468.35     43.89 o
   9   3   4      324.76      412.48     24.59 o
  11   3   4        1.62        7.38     21.77 o
  13   3   4       52.99       66.42     41.25 o
  15   3   4      282.22      251.79     56.19 o
  17   3   4       17.92       95.31     55.48 o
  19   3   4        8.36       92.47     64.02 o
 -20   4   4      266.36      189.91     71.13 o
 -18   4   4      427.99      421.79     50.79 o
 -16   4   4     1225.92     1215.19     64.12 o
 -14   4   4     2838.42     2790.54     82.22 o
 -12   4   4     1023.76     1060.96     52.54 o
 -10   4   4     1866.46     1806.18     64.02 o
  -8   4   4     5422.60     5355.24     63.67 o
  -6   4   4      275.62      306.35     17.84 o
  -4   4   4     1065.07      886.65     26.36 o
  -2   4   4      868.37      785.18     27.62 o
   0   4   4      815.65      727.98     25.57 o
   2   4   4     2106.62     2177.32     43.02 o
   4   4   4     7175.92     7432.26     76.80 o
   6   4   4     5537.51     5665.76    242.19 o
   8   4   4     3797.38     3798.98     81.23 o
  10   4   4     1676.54     1561.85     58.32 o
  12   4   4     2833.99     2816.93    100.29 o
  14   4   4     1533.55     1578.69     67.70 o
  16   4   4      600.56      628.77     78.24 o
  18   4   4      210.22      241.83     71.84 o
 -19   5   4       72.36       79.72     48.37 o
 -17   5   4      514.75      492.77     55.07 o
 -15   5   4      460.36      424.99     46.27 o
 -13   5   4      494.73      614.79     50.23 o
 -11   5   4       91.58       63.42     27.65 o
  -9   5   4      902.68      973.30     38.25 o
  -7   5   4      210.34      203.29     28.33 o
  -5   5   4     1158.88     1220.64     38.29 o
  -3   5   4     6202.62     6344.44     71.63 o
  -1   5   4     5828.83     5986.63     70.98 o
   1   5   4     1710.86     1837.11     55.63 o
   3   5   4       61.97       38.80     16.39 o
   5   5   4        7.50       -2.00     21.11 o
   7   5   4       23.33       30.23     25.15 o
   9   5   4      225.11      199.47     33.09 o
  11   5   4      633.65      676.46     48.80 o
  13   5   4       68.78      137.99     36.96 o
  15   5   4      111.84       68.99     54.06 o
  17   5   4       86.95      142.97     68.99 o
 -18   6   4      431.71      328.58     55.32 o
 -16   6   4      477.87      388.80     51.23 o
 -14   6   4      618.25      604.85     54.55 o
 -12   6   4      803.04      732.40     54.48 o
 -10   6   4     1342.60     1326.63     62.58 o
  -8   6   4      552.07      506.12     33.17 o
  -6   6   4      667.48      789.76     35.46 o
  -4   6   4     1291.24     1214.41     53.31 o
  -2   6   4     2481.20     2615.70     70.13 o
   0   6   4     1512.89     1415.76     52.63 o
   2   6   4      341.35      355.72     26.11 o
   4   6   4      167.00      179.57     30.18 o
   6   6   4        3.04      -11.19     24.13 o
   8   6   4      961.79      985.47     53.64 o
  10   6   4     1000.95     1078.47    126.61 o
  12   6   4      664.16      687.63     54.26 o
  14   6   4      333.34      326.46     48.52 o
  16   6   4      389.43      280.24     73.97 o
 -15   7   4      303.07      438.38     79.31 o
 -13   7   4      471.37      479.07     53.56 o
 -11   7   4      298.50      338.90     48.72 o
  -9   7   4      415.92      507.85     68.99 o
  -7   7   4      702.71      761.01     49.72 o
  -5   7   4      302.28      406.86     41.38 o
  -3   7   4      717.69      728.44     48.25 o
  -1   7   4      797.21      814.39     49.22 o
   1   7   4      596.22      548.87    122.70 o
   3   7   4      925.00      927.51     76.82 o
   5   7   4     1389.51     1333.65     91.04 o
   7   7   4      519.42      445.69     46.42 o
   9   7   4      181.11      173.63     41.47 o
  11   7   4       18.11       52.99     40.74 o
  13   7   4       62.76       50.91     52.99 o
  15   7   4        5.80      -24.27     44.41 o
 -14   8   4      450.24      400.45     79.66 o
 -12   8   4      343.14      337.15     71.84 o
 -10   8   4      162.31      152.21     59.04 o
  -8   8   4       18.60       61.17     48.37 o
  -6   8   4      334.16      288.04     85.00 o
  -4   8   4      303.00      364.16     43.74 o
  -2   8   4       24.13       -2.67     29.52 o
   0   8   4      141.34      131.57     36.05 o
   2   8   4      324.46      303.00     60.46 o
   4   8   4      166.20      168.57     56.90 o
   6   8   4      377.81      347.82     65.44 o
   8   8   4       40.82       44.81     51.92 o
  10   8   4       36.64       -4.27     58.32 o
  12   8   4       24.30       18.69     43.71 o
 -11   9   4      178.28      169.28     71.84 o
  -9   9   4      380.63      384.80     81.80 o
  -7   9   4      346.57      311.54     69.71 o
  -5   9   4      557.55      495.85     55.07 o
  -3   9   4      299.32      333.21     49.28 o
  -1   9   4       93.51       38.21     38.18 o
   1   9   4      593.89      646.55     81.80 o
   3   9   4      295.07      372.00     71.13 o
   5   9   4      295.99      199.16     67.57 o
   7   9   4      126.47       88.91     63.30 o
   9   9   4      268.76      271.00     77.53 o
  -4  10   4        0.14        6.03     43.99 o
  -2  10   4       53.39       35.56     46.77 o
   0  10   4       13.39      -36.28     61.88 o
   2  10   4        5.46       57.61     61.88 o
   4  10   4        0.88      -48.37     48.37 o
 -21   1   5      333.47      287.81     50.61 o
 -19   1   5     1416.57     1620.47     75.16 o
 -17   1   5     1550.31     1495.07     63.11 o
 -15   1   5     9050.11     8684.73    105.97 o
 -13   1   5     6552.67     6553.78     72.65 o
 -11   1   5    10739.40    10976.56    132.68 o
  -9   1   5     6898.45     6919.75     65.72 o
  -7   1   5    14161.18    14377.91    111.09 o
  -5   1   5     4806.02     4591.60     53.49 o
  -3   1   5    15047.24    14300.65     88.26 o
  -1   1   5    18281.56    18708.95    120.26 o
   1   1   5     6766.85     6763.15     59.23 o
   3   1   5     4450.89     3961.89     40.86 o
   5   1   5     4767.31     4412.11     40.44 o
   7   1   5     2583.75     2637.86     30.35 o
   9   1   5     3324.53     3157.18     50.82 o
  11   1   5     3907.25     4070.76     90.69 o
  13   1   5      812.37      836.94     47.51 o
  15   1   5      821.76      914.42     54.43 o
  17   1   5      790.54      720.03     54.82 o
  19   1   5      670.58      558.35     85.35 o
 -22   2   5      151.66      161.46     76.82 o
 -20   2   5      131.77      152.93     61.88 o
 -18   2   5       14.89       33.96     26.67 o
 -16   2   5       11.05       21.69     20.27 o
 -14   2   5      264.20      248.23     24.75 o
 -12   2   5      225.12      214.89     23.00 o
 -10   2   5     1244.69     1094.81     50.33 o
  -8   2   5        8.91        8.78     10.21 o
  -6   2   5      233.48      254.05     16.61 o
  -4   2   5      228.17      222.60     17.56 o
  -2   2   5      266.39      333.29     14.48 o
   0   2   5     1093.72     1093.44     23.45 o
   2   2   5       56.94       58.71      9.11 o
   4   2   5      200.94      206.62     11.98 o
   6   2   5      716.40      727.34     27.03 o
   8   2   5        6.54       12.28     13.75 o
  10   2   5      627.61      559.08     31.19 o
  12   2   5      289.30      370.63     35.33 o
  14   2   5      159.08      121.63     47.66 o
  16   2   5      240.54      256.06     59.75 o
  18   2   5        1.92       58.32     53.35 o
  20   2   5        4.38        9.96     61.17 o
 -21   3   5      923.70     1023.53    108.11 o
 -19   3   5     1055.96     1068.20     73.62 o
 -17   3   5     1440.53     1355.70     93.18 o
 -15   3   5      572.19      710.57     71.84 o
 -13   3   5      522.85      460.77     49.08 o
 -11   3   5     6560.14     6924.79     73.61 o
  -9   3   5     7659.03     7653.02     84.45 o
  -7   3   5     9956.10     9678.41     78.68 o
  -5   3   5     3594.70     3492.04     57.25 o
  -3   3   5     1662.04     1409.38     28.44 o
  -1   3   5       90.12       34.95      9.66 o
   1   3   5     2272.15     1832.72     32.54 o
   3   3   5     5146.34     5070.91     60.74 o
   5   3   5      138.98      153.61     12.23 o
   7   3   5     3346.81     3122.30     51.06 o
   9   3   5      769.89      817.70     42.24 o
  11   3   5      481.86      645.38     51.57 o
  15   3   5     1574.82     1371.35     94.60 o
  17   3   5      732.32      842.15     91.04 o
  19   3   5      298.19      256.06     77.53 o
 -20   4   5       53.80       33.43     60.46 o
 -18   4   5      134.24      138.69     76.11 o
 -16   4   5      219.01      144.66     36.20 o
 -14   4   5      620.51      502.16     62.59 o
 -12   4   5       97.98      104.56     40.54 o
 -10   4   5        8.98       36.69     21.19 o
  -8   4   5     2091.28     2005.08     41.41 o
  -6   4   5      835.78      857.24     28.56 o
  -4   4   5       24.02       40.12     12.11 o
  -2   4   5     4310.44     4200.85     53.36 o
   0   4   5      771.03      672.57     23.52 o
   2   4   5     1202.25     1296.55     33.67 o
   4   4   5     2435.30     2462.77     44.98 o
   6   4   5     1363.42     1355.18     94.96 o
   8   4   5      462.58      411.84     36.12 o
  10   4   5        1.45       -7.87     24.63 o
  12   4   5      436.44      474.94     43.22 o
  14   4   5       12.90      -36.99     43.39 o
  16   4   5       57.25        0.71     51.92 o
  18   4   5       70.06      176.40     68.99 o
 -19   5   5      552.23      627.18     64.11 o
 -17   5   5      644.75      636.53     58.28 o
 -15   5   5      908.16      960.72     60.80 o
 -13   5   5     2151.43     2252.72     76.67 o
 -11   5   5     1396.70     1387.98     60.20 o
  -9   5   5      281.34      227.69     31.43 o
  -7   5   5      776.25      863.09     69.81 o
  -5   5   5     5643.21     5656.41     98.01 o
  -3   5   5     1266.25     1198.49     43.74 o
  -1   5   5     2047.49     2146.82     45.14 o
   1   5   5      963.42      937.93     33.52 o
   3   5   5      291.63      370.05     24.23 o
   5   5   5      494.31      501.59     36.12 o
   7   5   5      167.56      203.73     31.13 o
   9   5   5     1171.80     1238.09     71.48 o
  11   5   5     1412.49     1347.94     66.57 o
  13   5   5      319.83      378.55     47.53 o
  15   5   5      452.00      391.91     71.13 o
  17   5   5      295.13      312.96     75.40 o
 -18   6   5      120.94      118.64     48.72 o
 -16   6   5      279.22      241.29     46.70 o
 -14   6   5      563.10      557.50     51.80 o
 -12   6   5     1218.38     1205.36     64.35 o
 -10   6   5     1311.55     1337.98     63.16 o
  -8   6   5       65.63       12.52     19.68 o
  -6   6   5     1391.35     1328.64     44.06 o
  -4   6   5     2598.53     2524.45     72.16 o
  -2   6   5     1347.29     1442.85     56.00 o
   0   6   5     2028.19     1898.93     61.17 o
   2   6   5     1818.55     1748.24     45.98 o
   4   6   5      163.46      189.87     34.14 o
   6   6   5      908.76      998.81     53.79 o
   8   6   5     1239.08     1288.56     62.34 o
  10   6   5      796.50      898.27     57.51 o
  12   6   5       27.17       50.15     36.12 o
  14   6   5       32.17       47.02     42.44 o
  16   6   5       27.54      -20.63     62.59 o
 -15   7   5      600.98      601.54     79.66 o
 -13   7   5      777.78      733.54     60.70 o
 -11   7   5      749.89      629.53     52.80 o
  -9   7   5     1800.94     1701.38    103.85 o
  -7   7   5     1171.50     1056.25     73.26 o
  -5   7   5      236.70      270.44     37.72 o
  -3   7   5      735.27      779.00     67.93 o
  -1   7   5      912.73      814.75     49.22 o
   1   7   5      123.14       98.05     76.11 o
   3   7   5      464.16      397.61     59.75 o
   5   7   5      591.35      583.67     47.21 o
   7   7   5     1057.97     1232.03     64.09 o
   9   7   5       98.81       51.63     35.11 o
  11   7   5       64.48       -3.54     37.68 o
  13   7   5      120.75       90.48     62.24 o
 -14   8   5       45.32       96.02     69.71 o
 -12   8   5       20.40       46.94     50.50 o
 -10   8   5      129.24      140.83     59.04 o
  -8   8   5      552.53      566.89     76.82 o
  -6   8   5      565.23      513.90     57.61 o
  -4   8   5       89.47      124.47     37.71 o
  -2   8   5      568.24      570.70     49.54 o
   0   8   5      260.69      289.83     41.66 o
   2   8   5      762.36      773.87     78.95 o
   4   8   5      656.75      694.92     78.24 o
   6   8   5      573.75      590.36     75.40 o
   8   8   5       74.96       94.60     59.75 o
  10   8   5       55.71      103.14     60.46 o
  12   8   5      116.23       33.48     55.84 o
 -11   9   5      109.88       94.60     63.30 o
  -9   9   5       67.27      145.10     64.73 o
  -7   9   5      111.71       91.04     61.88 o
  -5   9   5      229.49      241.32     55.12 o
  -3   9   5      169.93      137.97     52.63 o
  -1   9   5       82.74       35.07     36.94 o
   1   9   5      124.01       90.33     56.19 o
   3   9   5      213.21      166.44     63.30 o
   5   9   5       47.28       -1.42     54.06 o
   7   9   5        3.91       12.09     61.17 o
  -4  10   5      133.03      133.16     50.90 o
  -2  10   5      199.61      197.74     73.26 o
   0  10   5      104.80      156.48     68.99 o
   2  10   5       85.52       91.04     65.44 o
 -22   0   6      248.27      259.62     73.26 o
 -20   0   6        0.98       43.39     51.21 o
 -18   0   6     1934.59     1701.38     99.58 o
 -14   0   6     2531.79     2683.48     70.15 o
 -12   0   6     4358.15     3929.82    108.83 o
 -10   0   6     3608.52     3512.65    155.06 o
  -8   0   6     5666.45     5673.64     84.72 o
  -6   0   6    34782.80    35605.66    262.29 o
  -4   0   6    57627.53    59691.34    389.27 o
  -2   0   6    21156.22    22141.79    174.77 o
   0   0   6    14855.68    14866.29    129.75 o
   2   0   6     2377.67     2095.96     42.32 o
   4   0   6      179.27      298.51     45.52 o
   6   0   6     8076.42     8149.53     90.40 o
   8   0   6     6870.87     7192.80     86.18 o
  10   0   6     2630.34     2463.87     93.18 o
  12   0   6     2957.66     2825.91    105.27 o
  14   0   6     1149.79     1244.74     86.06 o
  16   0   6      132.90      169.28     57.61 o
  18   0   6      660.53      674.29     85.35 o
  20   0   6      726.94      692.07     96.73 o
 -21   1   6       88.23       86.63     35.53 o
 -19   1   6        6.95       -1.42     44.10 o
 -17   1   6       26.89       52.00     28.89 o
 -15   1   6      333.95      389.53     25.41 o
 -13   1   6     1779.79     1466.14    116.37 o
 -11   1   6       13.72       35.41     13.44 o
  -9   1   6      167.34      180.82     15.69 o
  -7   1   6     1945.56     1984.71     36.55 o
  -5   1   6     4828.86     5230.75     65.50 o
  -3   1   6     1297.32     1290.61     25.83 o
  -1   1   6     3840.86     3810.57     41.19 o
   1   1   6      799.30      853.16     28.44 o
   3   1   6      708.17      766.21     20.27 o
   5   1   6        0.18       10.13      8.74 o
   7   1   6       11.98       24.25     13.30 o
   9   1   6       38.15       18.68     15.61 o
  11   1   6        7.32       -3.27     22.11 o
  13   1   6       32.22       28.43     28.11 o
  15   1   6        1.18        2.28     33.07 o
  17   1   6        2.41      -12.90     34.82 o
  19   1   6       37.04       34.14     65.44 o
 -22   2   6      332.75      249.66     78.24 o
 -20   2   6     1099.51     1249.72    105.27 o
 -18   2   6      821.27      787.89     50.32 o
 -16   2   6      696.88      759.27     59.61 o
 -14   2   6     4509.88     4673.64     64.78 o
 -12   2   6     9734.32     9585.98    161.80 o
 -10   2   6    11119.98    10613.77     90.50 o
  -8   2   6    12364.38    12043.65    106.85 o
  -6   2   6     6300.08     5937.04     58.75 o
  -4   2   6     6627.30     6562.98     59.73 o
  -2   2   6     3506.11     3167.10     39.16 o
   0   2   6     1979.26     1573.22     32.36 o
   2   2   6     5412.85     5156.15     52.18 o
   4   2   6     9080.29     8843.37     66.65 o
   6   2   6     3151.34     3116.43     49.91 o
   8   2   6     2039.42     2179.99     45.63 o
  10   2   6     1807.89     1753.57     45.00 o
  12   2   6      114.62      137.98     43.03 o
  14   2   6     1001.74     1020.69     81.80 o
  16   2   6     1082.19     1232.65     99.58 o
  18   2   6      399.90      426.77     81.09 o
 -21   3   6      262.61      341.41     82.51 o
 -19   3   6      221.65      311.54     67.57 o
 -17   3   6      633.44      751.11     78.95 o
 -15   3   6       99.55      129.45     47.66 o
 -13   3   6        0.29      -12.95     12.95 o
 -11   3   6      187.36      207.96     21.41 o
  -9   3   6      149.19      163.94     16.32 o
  -7   3   6      305.80      310.86     17.75 o
  -5   3   6     3406.16     3270.57     64.68 o
  -3   3   6       92.44      138.17     15.48 o
  -1   3   6        4.12       21.52     15.50 o
   1   3   6     4443.45     4700.62     48.28 o
   3   3   6     1418.06     1446.49     28.00 o
   5   3   6       33.19       44.32     14.86 o
   7   3   6       27.68       23.77     16.11 o
   9   3   6       37.10        1.36     21.61 o
  11   3   6        2.35      -32.41     40.54 o
  13   3   6      172.30      256.06     54.77 o
  15   3   6      119.41       88.20     51.21 o
  17   3   6      119.66      147.95     61.88 o
  19   3   6       39.39       22.76     66.86 o
 -20   4   6      534.31      574.03     62.36 o
 -18   4   6     1018.66     1078.16    108.47 o
 -16   4   6     2039.67     1993.72    109.54 o
 -14   4   6     1484.46     1677.20     98.16 o
 -12   4   6      649.48      615.06     41.25 o
 -10   4   6     2160.42     1180.72     61.17 o
  -8   4   6     7703.91     7275.68     73.31 o
  -6   4   6     2899.38     2830.62     45.27 o
  -4   4   6     3462.24     3547.03     54.62 o
  -2   4   6     4788.86     4884.93     60.55 o
   0   4   6     8443.88     8407.79     81.47 o
   2   4   6     1390.63     1413.75     33.21 o
   4   4   6     1681.12     1763.48     55.21 o
   6   4   6        1.62       -9.35     21.37 o
   8   4   6      329.76      326.58     34.70 o
  10   4   6       97.83      108.09     31.36 o
  12   4   6     1189.95     1277.05     61.57 o
  14   4   6      547.01      539.15     72.55 o
  16   4   6      333.95      286.65     68.28 o
  18   4   6      283.94      314.39     76.11 o
 -19   5   6       12.78      -43.99     43.99 o
 -17   5   6      148.99      132.77     44.49 o
 -15   5   6      294.13      364.80     46.24 o
 -13   5   6     1024.90     1061.81     59.84 o
 -11   5   6      174.48      175.04     29.05 o
  -9   5   6      526.23      597.16     39.22 o
  -7   5   6      229.59      246.10     43.39 o
  -5   5   6     1138.01     1135.47     34.05 o
  -3   5   6     1589.63     1610.06     38.66 o
  -1   5   6     1282.22     1190.94     36.87 o
   1   5   6        8.40       17.94     16.64 o
   3   5   6      193.54      193.78     28.25 o
   5   5   6     2066.72     2099.89     82.51 o
   7   5   6     2858.73     2963.84     78.34 o
   9   5   6     2336.53     2517.53     78.94 o
  11   5   6      600.54      442.49     46.24 o
  13   5   6       93.42      129.48     83.22 o
  15   5   6       27.78        4.98     55.48 o
  17   5   6        2.06        1.42     58.32 o
 -18   6   6      202.34      195.30     52.69 o
 -16   6   6      307.39      241.11     49.04 o
 -14   6   6      906.25      893.73     60.85 o
 -12   6   6     1801.44     1781.00     72.52 o
 -10   6   6     1379.99     1373.01     61.14 o
  -8   6   6     1488.77     1461.87     61.67 o
  -6   6   6     1092.02     1198.55     42.08 o
  -4   6   6     2103.70     2205.89     69.40 o
  -2   6   6     1002.43     1031.04    144.75 o
   0   6   6      486.55      537.01     37.26 o
   2   6   6      369.58      370.53     28.49 o
   4   6   6      366.71      456.84     39.87 o
   6   6   6      931.37      968.46     70.77 o
   8   6   6     1913.53     1819.43     71.37 o
  10   6   6      367.07      349.92     45.76 o
  12   6   6      167.86      101.95     38.96 o
  14   6   6       33.14       22.70     42.89 o
 -15   7   6      150.69      120.42     47.21 o
 -13   7   6      138.12      132.39     44.73 o
 -11   7   6       41.17       47.13     36.44 o
  -9   7   6      657.24      678.80     51.04 o
  -7   7   6      722.58      815.75     53.47 o
  -5   7   6      209.08      232.47     36.17 o
  -3   7   6      830.60      800.58     51.00 o
  -1   7   6      895.05      938.92     53.70 o
   1   7   6      871.60      793.08     73.26 o
   3   7   6     1151.72     1189.26     87.49 o
   5   7   6      695.23      700.76     49.49 o
   7   7   6      287.36      322.38     55.48 o
   9   7   6      108.79      119.07     40.23 o
  11   7   6      342.78      413.56     52.28 o
  13   7   6      166.54      132.12     49.49 o
 -12   8   6      128.28      144.39     66.86 o
 -10   8   6      441.28      330.74     71.84 o
  -8   8   6      363.35      236.14     60.46 o
  -6   8   6     1028.14      993.12     60.76 o
  -4   8   6      665.41      619.44     51.30 o
  -2   8   6      214.50      213.29     39.23 o
   0   8   6      420.68      528.48     72.55 o
   2   8   6      452.76      541.28     75.40 o
   4   8   6      344.20      294.47     65.44 o
   6   8   6       76.48       13.51     50.50 o
   8   8   6       85.99       19.20     50.50 o
  10   8   6      135.11      159.33     70.42 o
  -9   9   6       67.57      120.92     66.86 o
  -7   9   6       29.05       90.33     62.59 o
  -5   9   6      157.30      117.58     45.88 o
  -3   9   6       65.60       62.64     41.44 o
  -1   9   6       93.10      159.33     61.17 o
   1   9   6      402.57      336.44     74.68 o
   3   9   6      250.83      164.31     67.57 o
   5   9   6      153.29      150.79     66.86 o
   7   9   6       68.08       95.31     66.15 o
 -21   1   7      277.56      200.32     40.23 o
 -19   1   7      738.54      880.78     70.06 o
 -17   1   7      620.40      577.74     66.60 o
 -15   1   7     3278.50     3278.58     57.40 o
 -13   1   7      994.12      901.89     35.86 o
 -11   1   7     2538.13     2581.47     52.67 o
  -9   1   7     4558.57     4416.52     55.54 o
  -7   1   7    14984.47    14734.46    105.06 o
  -5   1   7    15860.15    16053.23    107.19 o
  -3   1   7    19955.75    20409.08    122.85 o
  -1   1   7    15618.73    15008.44    127.30 o
   1   1   7     1576.11     1332.68     26.66 o
   3   1   7     6799.31     6273.24     56.86 o
   5   1   7     3282.19     3404.77     41.45 o
   7   1   7     2622.05     2579.56     48.39 o
   9   1   7     2952.95     2878.28     68.99 o
  11   1   7     2001.84     2118.92     67.19 o
  13   1   7      653.50      717.99     48.78 o
  15   1   7      747.98      728.87     54.53 o
  17   1   7      411.23      352.79     68.99 o
  19   1   7      352.17      366.31     86.06 o
 -20   2   7      139.75      165.73     64.02 o
 -18   2   7       35.88       35.46     23.29 o
 -16   2   7       95.74       96.45     28.90 o
 -14   2   7      834.06      902.72     38.05 o
 -12   2   7     2631.60     2344.91     51.92 o
 -10   2   7      651.69      698.82     26.31 o
  -8   2   7      445.87      409.12     20.24 o
  -6   2   7      320.74      286.64     29.88 o
  -4   2   7     1146.27     1239.67     28.44 o
  -2   2   7        8.10       -8.01      8.89 o
   0   2   7     3254.22     3136.12     75.66 o
   2   2   7      720.51      751.29     30.08 o
   4   2   7     2361.63     2508.13     36.02 o
   6   2   7       27.47       68.34     16.18 o
   8   2   7        4.52        3.80     17.49 o
  10   2   7        4.33       48.17     24.13 o
  12   2   7        1.09       51.67     28.46 o
  14   2   7        3.88      -29.87     43.39 o
  16   2   7        1.90      -11.38     46.23 o
  18   2   7        2.77      -34.85     60.46 o
 -21   3   7      243.38      164.31     68.99 o
 -19   3   7      618.23      551.95     81.80 o
 -17   3   7      581.13      587.52     71.84 o
 -15   3   7     1059.15      992.21     41.97 o
 -13   3   7     3612.11     3588.94     94.35 o
 -11   3   7    10350.43    10292.95     95.58 o
  -9   3   7     8723.11     8283.58     80.60 o
  -7   3   7     6779.05     6945.43     70.51 o
  -5   3   7     3746.16     3884.97     49.91 o
  -3   3   7     2573.56     2499.79     38.80 o
  -1   3   7     5768.40     5528.24     56.66 o
   1   3   7    17362.89    17649.48    112.39 o
   3   3   7     6398.88     6677.02     61.51 o
   5   3   7     3718.80     3772.32     78.05 o
   7   3   7     1952.87     1867.04     44.09 o
   9   3   7       42.34       40.87     24.86 o
  11   3   7      214.96      205.78     33.69 o
  13   3   7      607.03      647.26     76.11 o
  15   3   7      231.01      323.63     64.73 o
  17   3   7      241.40      200.58     66.15 o
 -20   4   7      173.04      242.64     55.07 o
 -18   4   7      151.73      225.48     66.86 o
 -16   4   7      465.11      423.21     69.71 o
 -14   4   7      124.91       73.97     43.39 o
 -12   4   7      168.62       69.13     44.56 o
 -10   4   7      618.66      597.93     33.80 o
  -8   4   7     2531.28     2512.67     44.35 o
  -6   4   7       66.58       64.29     14.68 o
  -4   4   7      856.82      898.82     35.32 o
  -2   4   7      430.00      416.88     20.04 o
   0   4   7       38.99       54.93     12.73 o
   2   4   7      817.70      773.77     29.65 o
   4   4   7      586.13      595.40     36.67 o
   6   4   7      490.10      548.23     38.69 o
   8   4   7      312.76      260.09     33.42 o
  10   4   7      272.15      254.81     37.68 o
  12   4   7      525.00      555.51     71.13 o
  14   4   7       81.12      110.25     58.32 o
  16   4   7      118.30       54.77     57.61 o
 -19   5   7      321.95      359.32     56.81 o
 -17   5   7      601.54      624.12     58.34 o
 -15   5   7      930.10     1000.25     99.58 o
 -13   5   7     1167.70     1236.20     88.91 o
 -11   5   7     2247.96     2194.77     68.28 o
  -9   5   7     1194.50     1333.15     52.19 o
  -7   5   7     2480.29     2456.17     64.96 o
  -5   5   7     5486.27     5467.17     72.25 o
  -3   5   7     4678.65     4757.06    173.36 o
  -1   5   7     3469.25     3707.48     76.39 o
   1   5   7     1960.61     1943.52     75.18 o
   3   5   7     1514.12     1590.79     57.93 o
   5   5   7      100.36      142.05     29.56 o
   7   5   7      262.87      314.78     37.71 o
   9   5   7     2090.15     2154.53    109.18 o
  11   5   7      155.84      163.23     46.23 o
  13   5   7       89.44       64.73     56.90 o
  15   5   7       88.01      107.40     65.44 o
 -18   6   7      222.17      149.94     52.51 o
 -16   6   7      133.54      112.88     45.01 o
 -14   6   7      134.78      162.80     41.98 o
 -12   6   7      367.74      344.22     51.21 o
 -10   6   7       15.97       59.87     31.30 o
  -8   6   7      270.36      189.88     37.70 o
  -6   6   7     1344.17     1271.65     59.08 o
  -4   6   7      931.67      993.49     54.77 o
  -2   6   7      602.50      587.90     42.32 o
   0   6   7      341.44      329.71     54.41 o
   2   6   7      240.52      296.46     34.12 o
   4   6   7      237.98      308.33     36.34 o
   6   6   7      360.27      376.10     43.03 o
   8   6   7     1193.69     1025.87     58.58 o
  10   6   7      667.61      674.29     55.82 o
  12   6   7      213.57      212.01     46.24 o
  14   6   7      163.32      212.67     73.26 o
 -15   7   7      127.53       33.54     41.66 o
 -13   7   7      119.41      189.20     61.17 o
 -11   7   7       54.48       24.18     51.21 o
  -9   7   7      589.13      568.15     55.84 o
  -7   7   7      730.24      759.55     68.28 o
  -5   7   7      714.64      870.53     52.80 o
  -3   7   7     1096.28     1078.14     76.46 o
  -1   7   7      860.15      891.91     52.85 o
   1   7   7      167.72      136.57     49.79 o
   3   7   7      169.94      179.95     52.63 o
   5   7   7      936.46      879.78     55.08 o
   7   7   7      492.93      563.89     49.95 o
   9   7   7       32.12        3.47     35.75 o
  11   7   7      190.83      171.13     46.02 o
  13   7   7      131.88       82.57     47.71 o
 -12   8   7      188.16      187.78     71.13 o
 -10   8   7      744.39      561.20     80.37 o
  -8   8   7      556.82      542.11     52.15 o
  -6   8   7      147.43      162.24     52.28 o
  -4   8   7        5.63      -19.31     28.52 o
  -2   8   7      240.61      265.18     44.46 o
   0   8   7      368.06      519.23     73.97 o
   2   8   7      646.03      687.81     81.80 o
   4   8   7      333.98      330.74     70.42 o
   6   8   7      357.89      304.43     68.28 o
   8   8   7       60.50       35.56     58.32 o
  10   8   7       64.11       26.32     64.73 o
  -9   9   7      126.68      167.15     73.26 o
  -7   9   7      192.34      154.06     45.74 o
  -5   9   7      180.26      222.58     57.61 o
  -3   9   7      100.48       84.67     42.44 o
  -1   9   7      158.52      135.85     61.17 o
   1   9   7      150.12      140.83     61.17 o
   3   9   7      140.67      135.14     64.02 o
   5   9   7        4.54      -37.70     54.06 o
 -22   0   8       18.98       29.87     38.41 o
 -20   0   8      210.87      183.51     49.08 o
 -18   0   8     2673.34     2727.76    119.49 o
 -16   0   8     1728.07     1765.46     64.37 o
 -14   0   8     1894.92     1707.53     60.59 o
 -12   0   8     1396.50     1436.43     53.56 o
 -10   0   8      975.18      961.42     41.98 o
  -8   0   8     4516.15     4359.86     78.21 o
  -6   0   8     5916.34     5662.71     86.00 o
  -4   0   8    13411.32    13480.08    138.30 o
  -2   0   8    20393.31    20457.47    178.55 o
   0   0   8     9649.01     8858.97    103.07 o
   2   0   8     1288.91     1211.95     56.90 o
   4   0   8      172.30      121.76     19.48 o
   6   0   8     4762.97     4803.36     75.19 o
   8   0   8     3353.76     3345.15    108.11 o
  10   0   8     2619.18     2682.95    101.71 o
  12   0   8     1488.11     1471.64     85.35 o
  14   0   8      133.29       84.64     51.21 o
  16   0   8      295.37      362.75     70.42 o
  18   0   8      313.15      341.41     81.09 o
 -21   1   8       43.94      -17.31     30.23 o
 -19   1   8      150.50      129.52     43.03 o
 -17   1   8       64.30       69.36     23.46 o
 -15   1   8      350.48      327.43     25.11 o
 -13   1   8        2.37        7.94     14.06 o
 -11   1   8      139.94      163.67     18.05 o
  -9   1   8      453.69      390.55     21.00 o
  -7   1   8      967.52      906.88     27.28 o
  -5   1   8      555.18      622.14     22.89 o
  -3   1   8     6865.40     7115.85     66.66 o
  -1   1   8        9.39       -9.12      9.12 o
   1   1   8     1302.98     1454.53     29.66 o
   3   1   8      528.58      600.92     23.51 o
   5   1   8        0.26       11.82     11.12 o
   7   1   8      383.77      438.20     25.60 o
   9   1   8        1.37       19.74     21.16 o
  11   1   8        8.40       29.76     26.14 o
  13   1   8       44.16      105.79     55.12 o
  15   1   8        0.65      -41.97     41.97 o
  17   1   8        9.75       32.01     57.61 o
 -18   2   8      300.47      354.33     40.33 o
 -16   2   8      573.44      556.06     43.33 o
 -14   2   8     1085.42     1313.99     38.50 o
 -12   2   8     2645.72     2378.81     52.48 o
 -10   2   8     3779.10     3918.74     56.79 o
  -8   2   8     3275.28     3288.26     49.66 o
  -6   2   8     7335.92     7323.55     72.33 o
  -4   2   8    11857.84    11107.79     88.77 o
  -2   2   8     5308.91     5359.81     61.50 o
   0   2   8    11994.40    11842.55     88.87 o
   2   2   8    15167.21    15099.36    217.45 o
   4   2   8     9028.67     8797.89     84.55 o
   6   2   8     2372.51     2155.89     87.84 o
   8   2   8     1297.95     1384.05     70.10 o
  10   2   8      291.68      223.12     92.11 o
  12   2   8      110.98      104.86     88.55 o
  14   2   8      897.75      967.34     88.91 o
  16   2   8      395.30      394.05     76.82 o
  18   2   8      200.34      228.32     72.55 o
 -17   3   8       64.76       34.14     45.52 o
 -15   3   8       90.71      101.17     26.15 o
 -13   3   8     1013.16     1167.28     36.30 o
 -11   3   8     3371.21     3186.18     53.46 o
  -9   3   8     2114.97     2166.91     42.78 o
  -7   3   8     1208.96     1032.90     30.18 o
  -5   3   8      112.48      128.65     15.13 o
  -3   3   8      239.52      291.44     17.79 o
  -1   3   8      265.14      273.60     17.38 o
   1   3   8     1524.70     1439.14     41.89 o
   3   3   8      317.50      315.29     24.84 o
   5   3   8      298.21      291.36     23.40 o
   7   3   8      113.37      111.59     25.00 o
   9   3   8     1492.16     1494.63     58.90 o
  11   3   8      344.87      299.45     54.77 o
  13   3   8      125.23      104.56     54.77 o
  15   3   8       44.57       61.88     57.61 o
  17   3   8       27.59       63.30     62.59 o
 -20   4   8      129.66       57.61     65.44 o
 -18   4   8      163.84      265.31     71.84 o
 -16   4   8      242.01      221.21     59.75 o
 -14   4   8      810.34      729.06     76.11 o
 -12   4   8     2518.51     2648.79     61.79 o
 -10   4   8     4579.83     4550.23     63.83 o
  -8   4   8     8825.82     8675.28     86.53 o
  -6   4   8     3163.35     3128.36     49.87 o
  -4   4   8     3161.37     3230.95     57.82 o
  -2   4   8     7116.24     6886.54     87.37 o
   0   4   8     5026.69     5130.76     58.80 o
   2   4   8     2275.36     2302.75     39.80 o
   4   4   8     3094.40     2996.36     81.09 o
   6   4   8     2190.07     2281.17     67.63 o
   8   4   8     1669.66     1670.79     82.86 o
  10   4   8     2211.91     2254.71    149.72 o
  12   4   8     1013.68      879.14     83.93 o
  14   4   8      136.82       76.11     54.06 o
  16   4   8       22.19       56.90     59.04 o
 -19   5   8      238.21      228.45    102.42 o
 -17   5   8      731.30      878.43     92.47 o
 -11   5   8      295.47      272.78     33.31 o
  -9   5   8       78.14       98.94     26.02 o
  -7   5   8      187.31      231.27     28.55 o
  -5   5   8      899.57      891.50     35.05 o
  -3   5   8     1307.67     1270.58     38.26 o
  -1   5   8      822.91      769.06     42.43 o
   1   5   8       18.72       38.89     24.71 o
   3   5   8       68.62      100.83     28.34 o
   5   5   8      473.13      511.54     42.10 o
   7   5   8      256.38      262.25     36.46 o
   9   5   8        4.17       48.59     32.18 o
  11   5   8       25.57       37.98     33.69 o
  13   5   8      164.72      230.45     65.44 o
  15   5   8       93.69       92.47     62.59 o
 -16   6   8      428.07      327.90     75.40 o
 -14   6   8      521.48      554.80     78.24 o
 -12   6   8      142.23       89.65     41.25 o
 -10   6   8       20.83       -7.28     18.23 o
  -8   6   8      562.58      679.98     65.44 o
  -6   6   8     1339.11     1332.94     83.93 o
  -4   6   8     3010.52     3054.80    111.32 o
  -2   6   8     1454.57     1328.55     79.66 o
   0   6   8     1668.36     1675.24     55.79 o
   2   6   8      992.86      958.73     96.38 o
   4   6   8     1132.92     1138.82     65.08 o
   6   6   8      981.69     1073.72     61.17 o
   8   6   8      189.81      269.52     87.13 o
  10   6   8       22.77        3.11     36.76 o
  12   6   8       70.48      101.81     45.17 o
  14   6   8       64.98       51.21     64.02 o
 -15   7   8      166.30      171.84     45.17 o
 -13   7   8      361.57      446.76     48.47 o
 -11   7   8      318.27      350.66     69.71 o
  -9   7   8      884.49      962.54     61.37 o
  -7   7   8      170.80      137.89     36.20 o
  -5   7   8       57.94       65.32     30.35 o
  -3   7   8      109.90      203.13     63.30 o
  -1   7   8      130.65      161.39     35.94 o
   1   7   8      128.44      110.96     49.79 o
   3   7   8      143.56      149.37     54.77 o
   5   7   8      202.29      286.46     74.33 o
   7   7   8      258.59      257.07     43.90 o
   9   7   8      224.41      196.25     44.41 o
  11   7   8      259.90      161.21     48.03 o
 -12   8   8      125.48      130.88     68.99 o
 -10   8   8      222.78      112.38     62.59 o
  -8   8   8       86.78       67.74     60.46 o
  -6   8   8      203.83      189.14     41.94 o
  -4   8   8      162.79      164.93     39.72 o
  -2   8   8       70.31       64.74     35.39 o
   0   8   8      166.77      225.48     58.32 o
   2   8   8      310.46      312.25     69.71 o
   4   8   8      129.73      107.40     57.61 o
   6   8   8        2.71        6.40     54.77 o
   8   8   8      138.08      110.96     65.44 o
  -7   9   8      267.95      279.87     51.65 o
  -5   9   8      334.18      354.16     53.52 o
  -3   9   8      155.32      153.64     62.59 o
  -1   9   8      152.92      130.16     66.15 o
   1   9   8      267.63      290.20     74.68 o
   3   9   8      380.40      365.60     78.95 o
   5   9   8      165.10      100.29     65.44 o
 -21   1   9      336.14      395.51     45.76 o
 -19   1   9     1018.08     1076.22    105.44 o
 -17   1   9     1160.47     1161.56     41.32 o
 -15   1   9     2169.92     2203.74     68.68 o
 -13   1   9     1485.34     1373.84     39.46 o
 -11   1   9     1724.77     1904.20     42.21 o
  -9   1   9     1648.16     1444.16     36.14 o
  -7   1   9     5417.42     5327.28     63.63 o
  -5   1   9     7409.47     7270.47     72.53 o
  -3   1   9     5938.64     5957.05     63.65 o
  -1   1   9     5632.49     5501.97     59.62 o
   1   1   9     3899.20     3774.97     48.93 o
   3   1   9     7306.65     7381.48     69.77 o
   5   1   9     4955.17     5081.90     57.00 o
   7   1   9     4654.19     4693.34     69.49 o
   9   1   9     1453.44     1412.02     56.33 o
  11   1   9      446.58      534.35     44.46 o
  13   1   9      238.39      279.91     40.73 o
  15   1   9      215.98      253.80     47.77 o
  17   1   9      180.13      239.70     71.84 o
 -20   2   9      119.14      134.82     29.61 o
 -18   2   9       52.23       36.90     21.92 o
 -16   2   9       50.89       45.81     22.71 o
 -14   2   9      298.87      302.40     24.28 o
 -12   2   9      128.90      176.43     20.09 o
 -10   2   9      129.96      138.82     24.06 o
  -8   2   9      575.90      566.39     25.97 o
  -6   2   9      525.26      537.54     23.74 o
  -4   2   9      175.41      202.46     16.66 o
  -2   2   9     2822.66     2749.54     43.37 o
   0   2   9      705.02      680.31     27.10 o
   2   2   9        0.91       12.88     12.17 o
   4   2   9       78.45       41.29     13.01 o
   6   2   9       64.35       15.41     15.53 o
   8   2   9      189.85      215.94     29.56 o
  10   2   9      492.96      559.78     62.59 o
  12   2   9      525.31      500.74     66.86 o
  14   2   9      182.59      182.80     60.46 o
  16   2   9       31.14       -2.85     61.17 o
 -19   3   9      340.68      363.53     46.20 o
 -17   3   9       41.92       76.65     37.34 o
 -15   3   9      467.60      479.64     30.29 o
 -13   3   9      323.79      397.80     26.00 o
 -11   3   9     1557.53     1448.67     55.54 o
  -9   3   9     3488.21     3652.66     56.25 o
  -7   3   9     2661.25     2486.50     60.06 o
  -5   3   9     1884.04     1965.08     39.46 o
  -3   3   9     4487.22     4101.68     54.45 o
  -1   3   9     8490.37     9088.44     96.76 o
   1   3   9     7707.98     7357.63     83.67 o
   3   3   9     5313.35     5335.51     60.39 o
   5   3   9     4022.56     4110.81    104.02 o
   7   3   9      752.43      857.10     37.47 o
   9   3   9     1029.30     1027.69     51.97 o
  11   3   9     2253.78     2284.63    113.09 o
  13   3   9     1024.83     1143.74     90.33 o
  15   3   9      518.51      507.14     78.24 o
  17   3   9      126.85       36.99     64.73 o
 -18   4   9      164.63      231.17     54.77 o
 -16   4   9      453.34      541.99     68.28 o
 -14   4   9      103.24      102.74     24.20 o
 -12   4   9      242.21      186.55     26.34 o
 -10   4   9     1827.22     1741.00     42.24 o
  -8   4   9      605.53      658.24     34.79 o
  -6   4   9      238.27      186.84     21.97 o
  -4   4   9      469.58      491.76     23.45 o
  -2   4   9        3.01       15.96     13.76 o
   0   4   9      197.71      216.46     18.99 o
   2   4   9      239.96      180.75     18.11 o
   4   4   9      594.33      664.25     43.03 o
   6   4   9      762.38      850.93     47.78 o
   8   4   9       90.57       35.92     29.17 o
  10   4   9       36.49       13.95     28.92 o
  12   4   9       47.85       27.03     46.94 o
  14   4   9       64.97      -24.18     55.48 o
  16   4   9       50.31       64.02     63.30 o
 -17   5   9      311.49      177.82     50.50 o
 -15   5   9      168.34      175.69     51.21 o
 -13   5   9      308.54      267.36     34.93 o
 -11   5   9     1118.90     1140.01     54.76 o
  -9   5   9      183.06      194.01     26.14 o
  -7   5   9      972.33     1027.03     41.41 o
  -5   5   9     2778.03     2957.55     51.51 o
  -3   5   9     2723.42     2707.33     48.91 o
  -1   5   9     1586.37     1461.13     66.15 o
   1   5   9     3072.21     3026.54     77.56 o
   3   5   9     1475.82     1485.56     60.55 o
   5   5   9      507.48      459.77     42.89 o
   7   5   9     2135.87     2150.81     74.93 o
   9   5   9     1758.22     1717.77     73.68 o
  11   5   9      283.38      322.45     46.77 o
  13   5   9      277.22      161.46     68.28 o
 -16   6   9      418.52      378.44     49.73 o
 -14   6   9      629.90      605.25     53.47 o
 -12   6   9      486.29      581.08     45.74 o
 -10   6   9      120.66      188.10     42.32 o
  -8   6   9      190.02      155.45     27.23 o
  -6   6   9     1022.26     1066.21     81.09 o
  -4   6   9      655.76      636.59     68.28 o
  -2   6   9      129.45      152.47     24.73 o
   0   6   9       13.84       43.78     27.32 o
   2   6   9      358.69      394.38     40.60 o
   4   6   9      172.16      203.70     36.90 o
   6   6   9       13.28       48.52     35.56 o
   8   6   9      249.23      239.74     42.95 o
  10   6   9       35.73      121.88     76.82 o
  12   6   9        5.88       30.44     44.49 o
 -15   7   9      225.17      255.29     43.03 o
 -13   7   9      156.63       96.73     60.46 o
 -11   7   9      129.48      128.56     36.96 o
  -9   7   9      458.26      432.94     47.79 o
  -7   7   9      456.29      436.54     77.17 o
  -5   7   9      196.10      168.46     36.94 o
  -3   7   9      314.14      390.33     43.54 o
  -1   7   9      514.14      603.16     69.71 o
   1   7   9      329.66      423.92     68.28 o
   3   7   9      575.92      603.16     76.11 o
   5   7   9      903.06      827.65     57.81 o
   7   7   9       68.94       97.30     39.72 o
   9   7   9       14.28        5.03     39.65 o
  11   7   9       23.21       43.85     66.86 o
 -12   8   9      234.34      110.25     71.13 o
 -10   8   9      639.44      509.99     83.22 o
  -8   8   9      239.54      275.69     47.59 o
  -6   8   9      102.63      143.55     42.74 o
  -4   8   9       58.90       43.72     35.64 o
  -2   8   9      315.69      265.31     64.02 o
   0   8   9      345.28      407.56     71.84 o
   2   8   9      131.98      211.96     66.15 o
   4   8   9      142.23      200.58     64.02 o
   6   8   9      155.43      110.25     62.59 o
   8   8   9       70.24      128.03     70.42 o
  -7   9   9       36.17       61.80     44.05 o
  -5   9   9       50.41       42.91     43.84 o
  -3   9   9       66.07      129.45     53.35 o
  -1   9   9      135.56       49.79     56.19 o
   1   9   9      102.68       73.97     59.75 o
   3   9   9       40.41       -5.69     53.35 o
 -20   0  10     1294.08     1253.27     95.31 o
 -18   0  10     1642.90     1751.08     90.69 o
 -16   0  10     2642.52     2483.06     77.70 o
 -14   0  10     1645.98     1722.30    164.66 o
 -12   0  10      292.30      208.94     30.37 o
 -10   0  10     2962.09     2965.86     82.86 o
  -8   0  10     4028.01     4022.97    139.77 o
  -6   0  10     1920.89     1842.42     56.30 o
  -4   0  10    12473.11    12329.54    142.58 o
  -2   0  10     5241.56     4982.14     84.24 o
   0   0  10     2054.48     2067.88     54.65 o
   2   0  10     2249.28     2154.06     55.66 o
   4   0  10     7783.63     7880.50    256.77 o
   6   0  10     8227.01     8413.72    174.97 o
   8   0  10     3194.27     3449.70    118.07 o
  10   0  10     2151.19     2222.75    104.56 o
  12   0  10      108.48        7.11     41.25 o
  14   0  10       24.46        8.54     52.63 o
  16   0  10      125.44      147.23     66.15 o
 -21   1  10      232.23      306.63     43.33 o
 -19   1  10       85.88      113.66     26.47 o
 -17   1  10      243.92      254.56     26.81 o
 -15   1  10       10.21       19.07     16.58 o
 -13   1  10      132.13       49.32     16.79 o
 -11   1  10       83.94       53.43     15.95 o
  -9   1  10       12.25        4.20     12.88 o
  -7   1  10      180.89      216.79     18.76 o
  -5   1  10      824.79      846.20     37.78 o
  -3   1  10       16.22        3.92     11.18 o
  -1   1  10        7.03       -1.19     11.52 o
   1   1  10      620.32      590.01     32.34 o
   3   1  10      840.62      879.03     47.64 o
   5   1  10       12.39       -7.64     15.69 o
   7   1  10      156.37      157.45     33.79 o
   9   1  10        0.21        8.89     26.15 o
  11   1  10      580.88      663.19     83.93 o
  13   1  10      201.65      164.24     39.48 o
  15   1  10       49.32       79.88     43.75 o
  17   1  10        1.30       81.80     67.57 o
 -20   2  10      199.57      264.71     32.93 o
 -18   2  10      709.02      777.02     54.75 o
 -16   2  10      468.99      594.98     32.87 o
 -14   2  10      644.81      655.35     38.50 o
 -12   2  10     2869.12     2833.85     87.68 o
 -10   2  10     1588.52     1724.26     41.80 o
  -8   2  10     2749.59     2511.88     47.41 o
  -6   2  10     4145.65     4181.86     58.48 o
  -4   2  10      748.64      762.35     37.37 o
  -2   2  10     1319.27     1242.67     32.56 o
   0   2  10     5630.97     5397.38    102.05 o
   2   2  10     7741.54     8003.94     77.55 o
   4   2  10     2719.56     2680.22     67.26 o
   6   2  10     1003.06      954.72     52.35 o
   8   2  10     1696.72     1726.44     60.42 o
  10   2  10      968.68      962.44     52.24 o
  12   2  10     1649.74     1606.07     99.58 o
  14   2  10      956.98      812.99     85.35 o
  16   2  10      314.99      433.17     85.35 o
 -19   3  10       92.93       81.61     33.47 o
 -17   3  10        4.87        0.00     39.48 o
 -15   3  10       21.79       -1.24     25.97 o
 -13   3  10      476.54      457.46     28.67 o
 -11   3  10      429.19      456.66     26.83 o
  -9   3  10        7.69      -12.92     12.92 o
  -7   3  10       81.20       85.81     16.68 o
  -5   3  10      125.37      107.40     16.53 o
  -3   3  10      398.26      459.36     23.48 o
  -1   3  10      531.22      467.70     23.16 o
   1   3  10     1271.95     1239.49     38.77 o
   3   3  10     1195.02     1138.64     40.70 o
   5   3  10        2.84       17.17     18.58 o
   7   3  10       79.70       99.14     30.94 o
   9   3  10      189.87      135.85     46.23 o
  11   3  10       18.55       36.99     42.68 o
  13   3  10       26.29       55.48     54.06 o
  15   3  10       74.43       59.04     64.73 o
 -18   4  10      410.34      351.37     62.59 o
 -16   4  10      386.74      455.78     48.16 o
 -14   4  10      861.96      960.81     46.20 o
 -12   4  10      500.50      586.91     30.42 o
 -10   4  10       36.79       38.07     16.82 o
  -8   4  10        2.60       -7.95     13.78 o
  -6   4  10        5.10       13.47     14.17 o
  -4   4  10     1509.79     1595.98     39.16 o
  -2   4  10     4554.87     4299.77     60.01 o
   0   4  10     3923.71     3729.19     55.32 o
   2   4  10     1585.25     1526.13     84.64 o
   4   4  10     1194.78     1291.29     55.57 o
   6   4  10     1813.28     1654.20     65.10 o
   8   4  10      995.32     1003.50     66.50 o
  10   4  10      874.87      820.10     79.66 o
  12   4  10      361.87      278.11     64.02 o
  14   4  10      289.21      367.73     75.40 o
 -17   5  10      280.89      293.76     59.04 o
 -15   5  10      138.68       91.76     42.68 o
 -13   5  10      173.50      186.32     33.18 o
 -11   5  10      289.43      276.39     44.02 o
  -9   5  10     1933.42     1842.15     55.00 o
  -7   5  10     3208.41     3274.96     57.25 o
  -5   5  10     1435.56     1448.13     47.23 o
  -3   5  10      379.94      407.41     30.76 o
  -1   5  10       69.37       83.54     23.20 o
   1   5  10        9.27       -2.16     25.37 o
   3   5  10       30.99        9.25     24.64 o
   5   5  10      490.29      456.88     43.00 o
   7   5  10      162.64      208.51     37.63 o
   9   5  10      167.50      183.43     40.99 o
  11   5  10      214.61       85.35     58.32 o
  13   5  10       62.23       66.86     65.44 o
 -16   6  10      203.73      187.75     41.87 o
 -14   6  10      129.54      118.78     39.83 o
 -12   6  10       77.76       73.28     29.85 o
 -10   6  10      437.96      412.86     40.71 o
  -8   6  10     1343.91     1340.76     91.04 o
  -6   6  10     1203.44     1213.44     86.78 o
  -4   6  10      707.51      812.28     74.68 o
  -2   6  10      311.61      319.86     37.04 o
   0   6  10      189.67      260.91     36.44 o
   2   6  10      295.45      308.45     43.74 o
   4   6  10      936.62      960.21     77.17 o
   6   6  10      772.62      967.11     61.06 o
   8   6  10      407.62      422.10     48.72 o
  10   6  10      390.95      347.72     99.93 o
  12   6  10      179.99      160.75     73.26 o
 -13   7  10      609.43      470.16     83.93 o
 -11   7  10      341.65      365.32     48.52 o
  -9   7  10      289.66      332.32     62.59 o
  -7   7  10      121.39      112.22     36.73 o
  -5   7  10      278.68      280.59     42.21 o
  -3   7  10      430.43      487.78     54.41 o
  -1   7  10      730.74      819.39     82.51 o
   1   7  10      336.32      290.20     61.17 o
   3   7  10      138.55      109.88     52.63 o
   5   7  10      234.27      232.34     45.69 o
   7   7  10      175.54      151.56     44.25 o
   9   7  10       42.79       93.40     44.01 o
 -10   8  10      141.76      164.29     44.12 o
  -8   8  10       72.69      126.46     77.17 o
  -6   8  10      116.23      107.03     39.27 o
  -4   8  10      223.88      218.71     46.20 o
  -2   8  10      112.38       40.54     50.50 o
   0   8  10      211.21      116.65     57.61 o
   2   8  10      389.65      426.77     78.95 o
   4   8  10      214.74      206.27     66.15 o
   6   8  10      156.59      150.79     68.99 o
  -3   9  10      121.68      172.13     66.86 o
  -1   9  10       86.01      107.40     63.30 o
 -19   1  11     1758.45     1788.35     65.00 o
 -17   1  11     1054.14     1094.99     42.53 o
 -15   1  11     1188.16     1209.29     41.50 o
 -13   1  11     1433.07     1497.90     42.91 o
 -11   1  11      917.47      915.00     33.68 o
  -9   1  11     1160.03     1155.65     36.24 o
  -7   1  11     4590.03     4538.49     63.47 o
  -5   1  11     4460.08     4608.96     62.47 o
  -3   1  11     2635.04     2500.60     45.16 o
  -1   1  11     3278.45     3417.45     51.91 o
   1   1  11     1915.20     1749.62     50.78 o
   3   1  11     1934.60     1932.10     40.30 o
   5   1  11     3164.41     3161.35     61.38 o
   7   1  11     3461.50     3435.36     83.95 o
   9   1  11     1588.77     1605.43     63.11 o
  11   1  11     1099.16     1194.26     62.62 o
  13   1  11      739.15      759.13     59.06 o
  15   1  11      404.01      327.19     73.97 o
 -20   2  11        1.25       28.89     24.73 o
 -18   2  11       17.76       45.78     22.53 o
 -16   2  11       71.63       82.59     20.53 o
 -14   2  11      757.32      647.62     32.68 o
 -12   2  11      350.59      392.46     27.26 o
 -10   2  11       17.20       -3.48     14.11 o
  -8   2  11       11.59      -13.02     13.02 o
  -6   2  11      211.69      300.40     30.77 o
  -4   2  11       37.06       32.60     14.50 o
  -2   2  11      332.35      247.74     20.34 o
   0   2  11      129.97      171.22     18.12 o
   2   2  11       25.63        4.49     14.71 o
   4   2  11       47.61       57.48     20.18 o
   6   2  11        0.77       16.91     18.88 o
   8   2  11       31.20        0.61     23.62 o
  10   2  11       11.87       -5.15     27.88 o
  12   2  11        1.17       -0.71     48.37 o
  14   2  11        1.86        7.82     54.77 o
 -19   3  11      165.00      137.98     39.11 o
 -17   3  11      648.31      605.19     52.19 o
 -15   3  11     1951.50     2071.66     94.54 o
 -13   3  11      956.99      968.54     46.37 o
 -11   3  11     2681.74     2573.09     53.36 o
  -9   3  11     1960.34     2061.81     81.93 o
  -7   3  11        5.29       -3.70     13.95 o
  -5   3  11       10.97       28.93     14.90 o
  -3   3  11     1076.19     1046.23     33.84 o
  -1   3  11     1199.39     1243.10     35.13 o
   1   3  11     1705.86     1621.75     38.10 o
   3   3  11     2737.49     2584.03     87.84 o
   5   3  11     1037.80      937.31     39.51 o
   7   3  11      382.28      464.60     52.28 o
   9   3  11      855.19      916.13     78.95 o
  11   3  11      669.53      641.57     78.95 o
  13   3  11      358.18      342.84     68.28 o
  15   3  11      248.83      142.97     65.44 o
 -18   4  11      134.50      133.37     38.59 o
 -16   4  11       38.85       32.93     28.28 o
 -14   4  11       17.53       18.50     24.64 o
 -12   4  11      117.48      127.39     20.56 o
 -10   4  11      423.89      457.58     27.41 o
  -8   4  11      462.41      459.74     27.30 o
  -6   4  11      774.08      754.58     31.71 o
  -4   4  11      457.54      544.40     27.38 o
  -2   4  11      605.14      588.70     50.24 o
   0   4  11      382.68      393.17     24.54 o
   2   4  11       43.10      103.53     29.66 o
   4   4  11      422.18      395.33     39.79 o
   6   4  11      315.32      340.66     39.14 o
   8   4  11        3.34        2.50     27.15 o
  10   4  11       40.25       33.43     51.92 o
  12   4  11       75.01      102.42     55.48 o
  14   4  11       62.11      144.39     71.84 o
 -17   5  11      403.27      489.36     68.99 o
 -15   5  11      384.87      559.78     68.99 o
 -13   5  11      563.24      557.71     39.23 o
 -11   5  11      273.42      376.31     38.07 o
  -9   5  11        9.75       17.56     24.86 o
  -7   5  11      591.10      659.24     31.65 o
  -5   5  11      919.70      904.72     41.26 o
  -3   5  11      430.13      468.01     34.37 o
  -1   5  11      276.00      293.87     29.22 o
   1   5  11      569.37      544.38     43.33 o
   3   5  11      384.69      483.92     70.06 o
   5   5  11      553.63      571.43     48.16 o
   7   5  11      840.71      933.03    195.96 o
   9   5  11      376.37      336.00     45.74 o
  11   5  11      194.79      186.36     64.02 o
  13   5  11      100.87       51.92     61.88 o
 -14   6  11      106.15      162.17     51.21 o
 -12   6  11       76.45       83.32     30.28 o
 -10   6  11      337.41      312.16     57.26 o
  -8   6  11      809.57      893.37     81.09 o
  -6   6  11     1429.36     1452.43     94.60 o
  -4   6  11     1346.62     1260.39     88.20 o
  -2   6  11      270.68      338.73     41.61 o
   0   6  11      196.19      118.60     34.16 o
   2   6  11      492.80      536.28     47.43 o
   4   6  11      141.26      139.33     43.03 o
   6   6  11      159.71      179.01     40.51 o
   8   6  11      443.70      452.84     54.31 o
  10   6  11      151.21      170.00     48.79 o
 -13   7  11       16.98       78.95     62.59 o
 -11   7  11      191.52      256.04     46.65 o
  -9   7  11      521.56      487.14     52.28 o
  -7   7  11      483.90      463.56     51.57 o
  -5   7  11      194.35      146.77     38.72 o
  -3   7  11      188.80      205.24     41.01 o
  -1   7  11      207.90      209.12     56.90 o
   1   7  11      281.26      401.87     70.42 o
   3   7  11      351.25      369.50     57.61 o
   5   7  11      331.09      279.80     47.28 o
   7   7  11      160.81      231.93     47.94 o
  -8   8  11       82.60       67.07     40.40 o
  -6   8  11       58.28       16.76     38.07 o
  -4   8  11      151.73      116.65     59.04 o
  -2   8  11      343.86      354.93     70.42 o
   0   8  11      260.23      206.98     61.17 o
   2   8  11      178.80      248.95     68.28 o
   4   8  11      223.63      197.02     68.28 o
 -20   0  12      365.44      395.31    106.34 o
 -18   0  12     1287.70     1117.93     63.58 o
 -16   0  12     2947.18     2938.70     89.53 o
 -14   0  12      217.10      257.89     38.05 o
 -12   0  12      175.06      173.70     39.83 o
 -10   0  12     1874.93     2149.36     70.06 o
  -8   0  12     1336.11     1254.82     54.29 o
  -6   0  12     4239.77     4127.29     87.25 o
  -4   0  12     7285.95     7245.72    114.42 o
  -2   0  12     1348.61     1285.52     64.73 o
   0   0  12      139.77      160.66     30.94 o
   2   0  12      844.95      860.45     43.40 o
   4   0  12     3906.99     3835.68     82.02 o
   6   0  12     1044.07     1024.24     73.97 o
   8   0  12     1066.72     1022.11     77.53 o
  10   0  12      734.04      633.04     72.55 o
  12   0  12      622.48      721.24     83.22 o
  14   0  12     1043.01     1184.99    103.14 o
 -19   1  12       73.36      104.10     26.38 o
 -17   1  12      150.77       80.64     22.46 o
 -15   1  12      107.51      175.57     24.08 o
 -13   1  12      114.44       79.34     19.49 o
 -11   1  12      198.89      186.92     21.68 o
  -9   1  12       71.22       76.69     17.57 o
  -7   1  12        2.28      -13.49     13.49 o
  -5   1  12       77.91       57.05     16.43 o
  -3   1  12       10.63       19.03     14.69 o
  -1   1  12      402.71      338.80     22.19 o
   1   1  12      457.18      466.76     25.29 o
   3   1  12        2.78        3.64     15.29 o
   5   1  12      179.93      178.29     24.14 o
   7   1  12        0.88       19.42     26.64 o
   9   1  12      299.06      306.03     40.37 o
  11   1  12        9.74       36.90     34.69 o
  13   1  12       69.67       94.21     46.23 o
  15   1  12      128.02      122.34     70.42 o
 -18   2  12     1223.89     1412.58     49.34 o
 -16   2  12      801.02      825.68     39.11 o
 -14   2  12     2412.16     2178.15     72.71 o
 -12   2  12     3391.75     3502.54     63.14 o
 -10   2  12     1707.17     1502.82     42.19 o
  -8   2  12     2322.57     2354.77     49.40 o
  -6   2  12      222.83      251.78     26.49 o
  -4   2  12       39.92       23.46     15.31 o
  -2   2  12      722.10      775.69     30.36 o
   0   2  12     2771.64     2802.43     62.83 o
   2   2  12     3041.15     2891.10     51.30 o
   4   2  12      708.24      728.50     36.67 o
   6   2  12     1211.25     1161.03     81.36 o
   8   2  12      913.87      938.13     53.31 o
  10   2  12      842.41      821.53     79.66 o
  12   2  12      563.25      596.05     81.09 o
  14   2  12      150.21      205.56     70.42 o
 -19   3  12       34.89       69.24     36.05 o
 -17   3  12        0.28       35.06     19.72 o
 -15   3  12      107.27       95.28     21.34 o
 -13   3  12      248.42      202.45     24.04 o
 -11   3  12      308.22      341.40     26.37 o
  -9   3  12      247.02      187.81     22.24 o
  -7   3  12      355.39      432.21     25.99 o
  -5   3  12     1008.69      910.87     33.70 o
  -3   3  12      480.78      484.72     26.88 o
  -1   3  12       12.09       14.83     15.77 o
   1   3  12      418.99      439.39     25.49 o
   3   3  12       52.05       36.04     19.21 o
   5   3  12        0.09      -13.14     19.45 o
   7   3  12       58.00       57.00     30.23 o
   9   3  12       16.20       49.79     43.39 o
  11   3  12        6.00       36.28     51.92 o
  13   3  12       39.64       24.89     56.19 o
 -18   4  12      272.68      227.85     44.23 o
 -16   4  12      630.82      719.61     68.95 o
 -14   4  12     1283.55     1373.95     68.85 o
 -12   4  12     1408.37     1453.41     44.31 o
 -10   4  12      945.92      992.75     41.17 o
  -8   4  12     1014.39     1169.97     39.14 o
  -6   4  12     1805.27     1741.97     64.99 o
  -4   4  12     1245.25     1329.35     39.19 o
  -2   4  12      930.69      941.39     33.83 o
   0   4  12      368.12      388.45     39.73 o
   2   4  12       12.54        9.31     27.41 o
   4   4  12      203.18      225.14     35.94 o
   6   4  12      420.83      436.62     44.01 o
   8   4  12      410.15      406.24     45.26 o
  10   4  12      318.10      322.92     69.71 o
  12   4  12      261.76      162.17     64.73 o
 -15   5  12       18.82       18.29     24.02 o
 -13   5  12       13.42        7.45     27.75 o
 -11   5  12       67.01      120.60     26.77 o
  -9   5  12      216.23      164.75     26.97 o
  -7   5  12      298.94      346.79     26.90 o
  -5   5  12      118.56      116.22     19.93 o
  -3   5  12      160.60      197.29     29.44 o
  -1   5  12      439.46      432.63     44.47 o
   1   5  12      596.02      518.80     45.13 o
   3   5  12      669.91      663.24     73.26 o
   5   5  12      343.85      307.24     42.75 o
   7   5  12      109.16      149.72     38.22 o
   9   5  12      173.26      238.21     45.26 o
  11   5  12       55.25       86.06     60.46 o
 -14   6  12      287.07      369.15     59.75 o
 -12   6  12      239.48      308.40     40.15 o
 -10   6  12      384.24      373.73     40.59 o
  -8   6  12      285.78      339.28     60.46 o
  -6   6  12       61.77       74.68     43.39 o
  -4   6  12       78.60       58.32     41.25 o
  -2   6  12      218.76      192.35     37.63 o
   0   6  12      266.09      289.18     44.81 o
   2   6  12      442.81      366.28     44.96 o
   4   6  12      340.93      306.56     43.95 o
   6   6  12      281.06      296.65     46.57 o
   8   6  12      223.05      145.83     45.01 o
 -11   7  12       50.62       16.36     47.66 o
  -9   7  12      142.65       59.04     51.21 o
  -7   7  12      380.07      367.02     68.28 o
  -5   7  12      404.96      289.49     62.59 o
  -3   7  12      452.93      512.12     73.97 o
  -1   7  12      487.09      615.26     80.37 o
   1   7  12      187.39      181.38     63.30 o
   3   7  12       93.83       68.73     38.64 o
   5   7  12      174.82      188.13     47.21 o
   7   7  12       56.53      110.91     44.96 o
  -6   8  12      118.57       63.17     40.75 o
  -4   8  12      183.13      211.25     65.44 o
  -2   8  12       89.79       38.41     49.79 o
   0   8  12       77.41       -5.69     54.77 o
   2   8  12       86.76      195.60     66.86 o
 -19   1  13      904.55      802.66     42.79 o
 -17   1  13      710.18      770.68     41.99 o
 -15   1  13     1432.79     1366.87     45.25 o
 -13   1  13     1862.87     1944.43     50.63 o
 -11   1  13     1541.47     1379.99     68.07 o
  -9   1  13     2207.76     2347.90     51.03 o
  -7   1  13     2616.24     2577.17     52.54 o
  -5   1  13      863.59      922.53     37.99 o
  -3   1  13      408.86      423.20     30.70 o
  -1   1  13      851.30      974.28     33.92 o
   1   1  13      971.93      868.18     32.30 o
   3   1  13      921.26      915.63     40.70 o
   5   1  13      928.93      995.78     53.93 o
   7   1  13      675.72      775.14     52.78 o
   9   1  13      359.96      356.17     56.55 o
  11   1  13      318.47      313.68     47.25 o
  13   1  13      268.76      251.80     51.54 o
 -18   2  13      112.97      169.64     27.49 o
 -16   2  13       52.18       59.25     20.72 o
 -14   2  13      182.89      166.83     23.76 o
 -12   2  13      199.72      252.00     25.37 o
 -10   2  13        6.84        1.82     15.81 o
  -8   2  13       21.99       34.66     16.74 o
  -6   2  13      675.56      610.15     29.93 o
  -4   2  13      852.58      819.16     51.43 o
  -2   2  13      612.15      646.26     29.73 o
   0   2  13      539.67      493.25     27.61 o
   2   2  13       50.35       54.49     34.77 o
   4   2  13      108.79       44.20     22.49 o
   6   2  13       54.52       69.34     33.43 o
   8   2  13      183.40      181.11     37.22 o
  10   2  13       56.00       23.47     49.79 o
  12   2  13       17.15      -21.34     51.21 o
 -17   3  13     1173.48     1223.52     47.73 o
 -15   3  13     1289.53     1508.74     49.14 o
 -13   3  13     1264.59     1212.14     43.60 o
 -11   3  13     2868.64     2970.81     72.38 o
  -9   3  13     1469.63     1492.32     43.73 o
  -7   3  13      610.68      630.78     30.89 o
  -5   3  13     2003.64     2133.81     59.03 o
  -3   3  13     2641.68     2546.13     52.06 o
  -1   3  13     1892.89     1931.41     48.77 o
   1   3  13      732.21      739.81     37.72 o
   3   3  13      341.75      353.67     31.47 o
   5   3  13      177.05      254.49     36.57 o
   7   3  13      310.81      333.59     61.88 o
   9   3  13      540.86      522.08     70.42 o
  11   3  13      416.83      347.10     71.84 o
 -16   4  13       27.91       55.43     26.06 o
 -14   4  13       97.75      115.12     31.66 o
 -12   4  13       92.50       87.67     21.36 o
 -10   4  13      424.65      440.19     38.81 o
  -8   4  13      399.49      389.67     27.34 o
  -6   4  13       57.98       51.03     18.45 o
  -4   4  13       19.81      -16.32     19.61 o
  -2   4  13      364.65      313.59     25.38 o
   0   4  13      155.61      110.55     67.33 o
   2   4  13      188.13      202.84     41.25 o
   4   4  13      547.03      478.43     45.51 o
   6   4  13       62.29       34.42     31.07 o
   8   4  13        4.05       37.70     51.21 o
  10   4  13       55.42      108.11     56.90 o
 -15   5  13      765.92      872.10     50.53 o
 -13   5  13      699.66      726.73     44.74 o
 -11   5  13      420.05      430.03     37.32 o
  -9   5  13      882.47      927.26     46.42 o
  -7   5  13     1486.89     1543.98     46.10 o
  -5   5  13     1261.70     1349.67     43.01 o
  -3   5  13      747.93      788.65     62.66 o
  -1   5  13      132.83      127.65     34.93 o
   1   5  13      115.59      137.99     35.71 o
   3   5  13      234.88      268.30     42.74 o
   5   5  13      250.96      216.15     60.10 o
   7   5  13      306.79      312.57    105.27 o
   9   5  13      203.97      345.68     73.97 o
 -12   6  13       30.45       58.21     29.22 o
 -10   6  13       49.12       21.34     41.97 o
  -8   6  13       40.39      -13.51     39.83 o
  -6   6  13       91.12       63.30     49.08 o
  -4   6  13      120.05       48.37     44.10 o
  -2   6  13       69.30       73.98     35.46 o
   0   6  13      212.70      183.86     40.99 o
   2   6  13      247.64      228.41     43.24 o
   4   6  13      111.97      103.08     64.02 o
   6   6  13      244.20      196.24     47.51 o
   8   6  13      124.36      115.27     47.01 o
  -9   7  13      162.81      130.88     54.06 o
  -7   7  13       36.89      118.07     56.19 o
  -5   7  13        4.72       16.36     44.81 o
  -3   7  13        9.34       -2.85     44.10 o
  -1   7  13       77.38       71.84     54.06 o
   1   7  13      147.77       81.09     54.77 o
   3   7  13      172.61      212.81     47.75 o
   5   7  13      139.67      202.65     49.78 o
 -18   0  14     1331.00     1272.65     88.20 o
 -16   0  14     1270.76     1393.49     68.90 o
 -14   0  14      460.53      355.65     41.44 o
 -12   0  14     2023.30     2098.98    104.56 o
 -10   0  14     3470.15     3155.29    158.97 o
  -8   0  14     4377.94     3796.76    248.95 o
  -6   0  14     3216.21     3157.62     83.71 o
  -4   0  14      861.84      932.52     50.03 o
  -2   0  14       33.48       17.00     23.89 o
   0   0  14       17.65      -22.41     22.41 o
   2   0  14      666.67      775.99     47.08 o
   4   0  14     1173.97     1229.09     83.22 o
   6   0  14      760.03      714.12     74.68 o
   8   0  14      449.57      414.68     64.73 o
  10   0  14      153.21      157.90     60.46 o
  12   0  14      217.88      256.77     68.28 o
 -17   1  14       24.61       40.05     21.56 o
 -15   1  14       75.43       97.23     26.55 o
 -13   1  14       29.73       37.80     21.02 o
 -11   1  14       50.58      -15.46     15.46 o
  -9   1  14       12.30       47.13     18.14 o
  -7   1  14      106.24       90.22     19.40 o
  -5   1  14      185.43      157.27     21.46 o
  -3   1  14     2918.69     2652.24     53.16 o
  -1   1  14      378.20      394.25     26.85 o
   1   1  14       37.25       39.56     28.03 o
   3   1  14       64.72       74.50     23.42 o
   5   1  14       11.23       36.74     61.88 o
   7   1  14       38.62       49.72     35.92 o
   9   1  14       22.21       22.33     34.66 o
  11   1  14        0.42       12.50     38.57 o
 -18   2  14      183.13      219.84     29.78 o
 -16   2  14      571.85      450.47     37.99 o
 -14   2  14     1631.94     1678.22     51.00 o
 -12   2  14     1569.29     1554.90     51.22 o
 -10   2  14     1531.03     1456.28     44.35 o
  -8   2  14     1245.23     1415.62     42.58 o
  -6   2  14     1185.88     1087.57     38.80 o
  -4   2  14     2593.67     2613.71     53.49 o
  -2   2  14     2399.70     2474.15     52.55 o
   0   2  14     2245.64     2268.19     53.59 o
   2   2  14      580.53      661.30     37.91 o
   4   2  14      234.69      301.54     30.46 o
   6   2  14      166.79      256.89     40.49 o
   8   2  14      157.42      136.43     38.18 o
  10   2  14      199.09      156.48     59.75 o
  12   2  14       93.86       34.14     55.48 o
 -17   3  14      175.69      194.65     28.55 o
 -15   3  14      278.30      356.92     31.67 o
 -13   3  14      209.08      225.63     26.90 o
 -11   3  14       87.47      114.19     21.92 o
  -9   3  14       60.52       47.11     18.48 o
  -7   3  14      121.62      136.86     24.42 o
  -5   3  14      134.20      133.60     21.73 o
  -3   3  14        8.20        2.92     18.58 o
  -1   3  14      231.97      207.74     23.54 o
   1   3  14      353.41      341.31     31.17 o
   3   3  14      158.97      212.88     45.99 o
   5   3  14      316.92      277.77     39.93 o
   7   3  14       68.01       51.21     46.23 o
   9   3  14       88.59       81.80     52.63 o
  11   3  14       93.56       61.88     58.32 o
 -16   4  14      981.57     1252.47     67.04 o
 -14   4  14     1020.33      998.88     51.02 o
 -12   4  14      946.59     1003.07     41.94 o
 -10   4  14      592.11      517.65     32.62 o
  -8   4  14     1150.35     1230.40     43.30 o
  -6   4  14     1533.46     1549.17     46.51 o
  -4   4  14      976.66      870.50     36.38 o
  -2   4  14      953.20      971.57     66.32 o
   0   4  14      613.21      625.98     52.99 o
   2   4  14      651.29      676.61     53.05 o
   4   4  14      488.73      489.72     72.19 o
   6   4  14      355.22      349.49     45.27 o
   8   4  14      273.00      234.01     61.88 o
  10   4  14      265.47      215.52     67.57 o
 -13   5  14       29.57       41.32     25.26 o
 -11   5  14      206.47      249.82     33.26 o
  -9   5  14      203.96      207.88     30.37 o
  -7   5  14      255.10      261.84     27.49 o
  -5   5  14      216.86      232.66     32.98 o
  -3   5  14      103.11      107.34     27.94 o
  -1   5  14       16.01       15.46     28.84 o
   1   5  14       85.63       84.73     36.34 o
   3   5  14       99.48      126.54     50.86 o
   5   5  14       61.02       56.53     36.44 o
   7   5  14      105.81       78.60     40.24 o
 -12   6  14      333.74      363.40     63.30 o
 -10   6  14      561.18      616.52     57.96 o
  -8   6  14      546.90      613.87     73.97 o
  -6   6  14      459.09      590.18     56.16 o
  -4   6  14      307.40      277.33     44.84 o
  -2   6  14      266.81      276.71     45.41 o
   0   6  14      265.14      303.51     50.15 o
   2   6  14      125.69       80.18     38.18 o
   4   6  14       79.20      100.29     42.25 o
   6   6  14       78.55       11.15     38.21 o
  -7   7  14      103.27      122.34     56.19 o
  -5   7  14       29.00      -36.28     41.97 o
  -3   7  14       29.97       -3.56     44.10 o
  -1   7  14       64.52      144.39     61.17 o
   1   7  14       80.34       57.61     59.75 o
 -17   1  15      481.03      486.46     36.59 o
 -15   1  15      631.36      706.75     39.28 o
 -13   1  15      865.11      909.26     53.39 o
 -11   1  15     1616.07     1397.21     55.23 o
  -9   1  15     2564.66     2509.31     57.32 o
  -7   1  15     2863.09     2602.35     56.54 o
  -5   1  15     2285.13     2276.09     52.81 o
  -3   1  15     1298.84     1289.38     41.24 o
  -1   1  15     1127.08     1204.25     41.22 o
   1   1  15     1144.54     1167.31     40.79 o
   3   1  15      618.14      588.78     38.52 o
   5   1  15      354.64      365.70     46.00 o
   7   1  15      207.71      187.90     42.17 o
   9   1  15      147.73      140.99     44.01 o
  11   1  15      113.25      106.22     48.03 o
 -16   2  15        8.79       -2.44     23.20 o
 -14   2  15      177.52      212.07     27.80 o
 -12   2  15       50.55       81.48     21.99 o
 -10   2  15      116.31      152.03     23.30 o
  -8   2  15       20.75       25.57     18.18 o
  -6   2  15      119.16       73.07     20.03 o
  -4   2  15        8.21       15.91     18.00 o
  -2   2  15        3.16       -0.30     17.09 o
   0   2  15      165.86      223.26     24.73 o
   2   2  15       26.50       52.45     25.42 o
   4   2  15       46.47       19.17     23.46 o
   6   2  15      220.38      222.10     68.28 o
   8   2  15       60.63      120.92     54.06 o
  10   2  15       17.53      -44.81     51.92 o
 -15   3  15      637.58      644.79     50.72 o
 -13   3  15     1143.40     1160.65     45.26 o
 -11   3  15      982.42     1027.28     42.31 o
  -9   3  15      554.86      553.60     32.50 o
  -7   3  15      628.27      653.71     34.73 o
  -5   3  15      817.89      940.72     38.75 o
  -3   3  15     1598.49     1681.66     47.80 o
  -1   3  15     1522.86     1642.21     47.26 o
   1   3  15      579.68      544.62     37.25 o
   3   3  15      533.43      538.78     38.98 o
   5   3  15      334.85      377.05     45.67 o
   7   3  15      236.27      128.74     57.61 o
   9   3  15      179.60      182.09     67.57 o
 -14   4  15       20.53       48.43     31.50 o
 -12   4  15       69.14       81.71     23.12 o
 -10   4  15      377.32      376.16     30.49 o
  -8   4  15      164.55      128.43     27.62 o
  -6   4  15        9.37       13.59     18.89 o
  -4   4  15       39.71       31.27     21.05 o
  -2   4  15      131.48      109.73     25.22 o
   0   4  15       72.45       79.31     34.10 o
   2   4  15      318.11      394.10     46.26 o
   4   4  15      137.27       63.15     34.12 o
   6   4  15        4.16      -29.05     29.05 o
   8   4  15       47.37       21.34     52.63 o
 -13   5  15      163.15       95.81     27.88 o
 -11   5  15      276.31      333.62     56.51 o
  -9   5  15      609.16      686.78     43.71 o
  -7   5  15      528.83      615.30     36.47 o
  -5   5  15      650.83      599.56     47.96 o
  -3   5  15      406.02      476.22     51.03 o
  -1   5  15      297.66      296.78     44.41 o
   1   5  15      412.13      474.51    109.89 o
   3   5  15      237.19      199.22     42.61 o
   5   5  15      234.61      247.62     46.42 o
   7   5  15      229.68      114.52     61.17 o
 -10   6  15      128.41      112.71     41.01 o
  -8   6  15      289.86      285.54     47.50 o
  -6   6  15      288.89      284.49     58.68 o
  -4   6  15      159.15      208.40     61.17 o
  -2   6  15      125.49      166.06     65.44 o
   0   6  15      102.98      156.68     43.03 o
   2   6  15       13.03       15.80     39.36 o
   4   6  15       27.82      134.26     43.62 o
 -16   0  16      276.71      317.80     83.22 o
 -14   0  16      241.23      266.43     42.21 o
 -12   0  16      507.50      610.94     52.30 o
 -10   0  16     1404.83     1237.03    115.23 o
  -8   0  16     2181.60     2165.17     91.04 o
  -6   0  16     1036.92      935.87     55.56 o
  -4   0  16     1718.89     1732.29     68.31 o
  -2   0  16     2688.37     2670.80     93.53 o
   0   0  16     2372.28     2344.85     79.16 o
   2   0  16     1691.05     1805.23    107.40 o
   4   0  16      952.15     1036.33     87.49 o
   6   0  16      298.15      209.83     64.73 o
   8   0  16       53.01      103.85     62.59 o
  10   0  16      121.55       59.75     56.90 o
 -15   1  16       29.54       -5.66     21.05 o
 -13   1  16        0.16       -4.85     19.19 o
 -11   1  16       21.83       54.33     21.58 o
  -9   1  16        2.87       27.21     19.30 o
  -7   1  16        0.02       20.16     19.03 o
  -5   1  16      203.28      194.53     24.44 o
  -3   1  16        8.06      -13.93     17.61 o
  -1   1  16      479.34      482.00     31.54 o
   1   1  16      236.81      279.74     36.16 o
   3   1  16       25.39      -23.44     30.78 o
   5   1  16       60.36       76.20     37.21 o
   7   1  16       80.70      109.67     96.02 o
   9   1  16       28.22       24.10     43.17 o
 -16   2  16      498.33      648.69     78.95 o
 -14   2  16      847.15      857.93     54.14 o
 -12   2  16     1057.93     1065.66     44.24 o
 -10   2  16      853.22      821.01     39.82 o
  -8   2  16      781.01      920.32     40.15 o
  -6   2  16     1484.53     1361.35     47.32 o
  -4   2  16     1363.91     1458.71     46.73 o
  -2   2  16      963.54     1101.30     61.80 o
   0   2  16      673.36      667.63     40.59 o
   2   2  16      422.12      434.36     37.32 o
   4   2  16      346.11      343.84     57.97 o
   6   2  16      366.70      367.50     48.16 o
   8   2  16      366.11      302.29     70.42 o
 -15   3  16       35.44       56.03     36.99 o
 -13   3  16       11.75      -10.00     20.27 o
 -11   3  16        2.43       42.42     19.96 o
  -9   3  16       34.12       29.55     19.98 o
  -7   3  16        2.88      -10.00     25.46 o
  -5   3  16       21.83       18.10     22.70 o
  -3   3  16       50.60       31.23     20.71 o
  -1   3  16      239.47      228.02     42.49 o
   1   3  16       54.17       23.49     25.83 o
   3   3  16       44.25       60.88     35.03 o
   5   3  16        1.16       -9.96     46.94 o
   7   3  16       12.12       37.70     51.21 o
 -12   4  16      151.55      187.75     43.22 o
 -10   4  16      258.05      207.55     27.67 o
  -8   4  16      425.31      472.95     33.68 o
  -6   4  16      556.95      558.28     34.79 o
  -4   4  16      690.80      663.58     37.11 o
  -2   4  16      388.65      366.71     46.77 o
   0   4  16      321.22      305.04     44.66 o
   2   4  16      312.64      354.58     46.02 o
   4   4  16      248.28      313.79     47.19 o
   6   4  16      198.85      210.54     66.15 o
 -11   5  16      252.33      239.63     35.89 o
  -9   5  16      130.69      118.35     26.22 o
  -7   5  16      172.00      229.02     34.02 o
  -5   5  16      234.28      230.67     37.09 o
  -3   5  16       88.09       90.35     44.45 o
  -1   5  16       56.86       61.90     38.69 o
   1   5  16      100.70       64.16     36.54 o
   3   5  16       65.25       35.83     47.30 o
  -6   6  16      333.51      341.38     51.08 o
  -4   6  16      173.36      201.00     45.13 o
  -2   6  16      201.98      119.38     43.24 o
   0   6  16      167.25      288.93     57.26 o
 -15   1  17      174.51      199.16     54.77 o
 -13   1  17      438.86      448.60     35.29 o
 -11   1  17      740.45      666.73     38.00 o
  -9   1  17      622.15      569.99     35.70 o
  -7   1  17      746.87      666.46     36.60 o
  -5   1  17      805.93      823.91     39.17 o
  -3   1  17      658.19      678.89     47.84 o
  -1   1  17     1036.26     1091.32     44.80 o
   1   1  17     1231.09     1282.10     74.53 o
   3   1  17      923.45     1005.20     64.62 o
   5   1  17      594.16      570.31     56.54 o
   7   1  17      328.91      390.79     56.50 o
 -14   2  17       49.17       62.19     24.78 o
 -12   2  17        6.36      -19.31     19.31 o
 -10   2  17       15.65       21.31     21.78 o
  -8   2  17       67.31       46.33     22.04 o
  -6   2  17      254.24      229.91     27.55 o
  -4   2  17       72.18       58.16     21.35 o
  -2   2  17        2.52       12.93     21.53 o
   0   2  17       32.63        4.28     25.39 o
   2   2  17       71.26      111.94     28.77 o
   4   2  17        0.13       22.41     43.74 o
   6   2  17        3.70       45.70     43.72 o
 -13   3  17      193.83      201.22     29.58 o
 -11   3  17      102.13       57.94     32.03 o
  -9   3  17      382.31      363.49     32.10 o
  -7   3  17      528.36      530.48     51.85 o
  -5   3  17      690.72      741.65     68.07 o
  -3   3  17      995.19     1000.26     42.93 o
  -1   3  17      414.11      436.67     39.38 o
   1   3  17      220.54      267.92     54.93 o
   3   3  17      231.71      297.93     81.80 o
   5   3  17      160.07      136.57     65.44 o
 -10   4  17      195.07      122.12     26.79 o
  -8   4  17       25.83        3.70     21.06 o
  -6   4  17       14.73       62.23     23.88 o
  -4   4  17       48.63       43.91     23.66 o
  -2   4  17       34.06       -4.44     33.81 o
   0   4  17       93.32       65.63     67.93 o
   2   4  17      135.46       71.81     57.61 o
   4   4  17       22.11       28.02     35.95 o
  -7   5  17      336.56      346.61     41.75 o
  -5   5  17      265.45      370.23    128.39 o
  -3   5  17      165.21      202.28     44.46 o
  -1   5  17      318.96      443.67     54.07 o
   1   5  17      188.99      184.35     47.29 o
 -12   0  18      401.13      380.97     48.44 o
 -10   0  18     1075.68     1081.62     65.62 o
  -8   0  18      589.98      633.32     54.05 o
  -6   0  18      179.33      194.42     39.70 o
  -4   0  18      376.92      385.90     46.14 o
  -2   0  18      365.46      417.80     47.77 o
   0   0  18      197.94      212.67     64.73 o
   2   0  18      368.74      455.22     78.24 o
   4   0  18      452.68      483.67     81.09 o
 -13   1  18        0.29        5.46     21.07 o
 -11   1  18       36.02       11.18     21.36 o
  -9   1  18        9.60       27.59     21.66 o
  -7   1  18       66.61       33.78     21.39 o
  -5   1  18       78.17      106.39     40.35 o
  -3   1  18        3.57      -13.68     21.27 o
  -1   1  18        4.09       12.42     25.74 o
   1   1  18       14.01       -6.14     38.76 o
   3   1  18       74.92       67.84     52.99 o
   5   1  18       17.68      -38.10     38.10 o
 -12   2  18      137.56      127.38     25.99 o
 -10   2  18       44.83       51.13     22.48 o
  -8   2  18      218.64      211.25     28.63 o
  -6   2  18      340.41      317.60     31.47 o
  -4   2  18      284.99      276.73     33.48 o
  -2   2  18      537.19      447.34     39.38 o
   0   2  18      808.91      734.43     46.72 o
   2   2  18      545.78      538.19     56.58 o
   4   2  18      326.28      288.89     55.84 o
 -11   3  18      116.05      129.78     72.91 o
  -9   3  18      146.75       99.78     26.32 o
  -7   3  18       53.49       48.01     26.69 o
  -5   3  18       67.21      133.96     31.42 o
  -3   3  18      155.86      154.13     31.46 o
  -1   3  18       71.39       75.71     29.43 o
   1   3  18       13.67      -21.81     27.89 o
   3   3  18        7.36       -2.13     53.35 o
  -8   4  18      172.32      188.99     29.16 o
  -6   4  18      469.64      415.86     59.37 o
  -4   4  18      632.44      722.95     48.07 o
  -2   4  18      345.22      325.75     48.10 o
   0   4  18      174.04      168.01     44.86 o
  -9   1  19      167.41      142.07     28.05 o
  -7   1  19      207.75      237.50     39.94 o
  -5   1  19      194.36      214.42     29.73 o
  -3   1  19      194.39      226.48     30.39 o
  -1   1  19      222.72      213.52     38.42 o
   1   1  19      175.71      243.39     49.72 o
  -8   2  19       61.67       52.20     24.43 o
  -6   2  19       76.75       29.87     24.16 o
  -4   2  19       62.82       55.98     26.28 o
  -2   2  19       27.74       -3.02     27.29 o
   0   2  19       24.78       16.23     28.54 o
  -5   3  19      289.43      315.06     34.01 o
  -3   3  19      279.83      313.40     39.66 o
 
